# Supplementary material for: Proteomic analysis reveals ginsenoside Rb1 attenuates myocardial ischemia/reperfusion injury through inhibiting ROS production from mitochondrial complex I
Source: Theranostics. 2021 Jan 1;11(4):1703–20. doi: 10.7150/thno.43895 (PMC7778584; doi:10.7150/thno.43895)
Supplement: Supplementary file 2 — Supplementary table S3. [file thnov11p1703s2.xlsx]

## Sheet: Supplemental Table
Supplemental Table S3. Subcellular location of identified proteins.
Protein ID	Description	Gene name	MW [kDa]	Coverage [%]	Peptides	Unique peptides	Subcellular localization（Wolfpsort）
Q9DBF1	Alpha-aminoadipic semialdehyde dehydrogenase OS=Mus musculus OX=10090 GN=Aldh7a1	Aldh7a1	58.861	14.7	8	8	Mitochondrion, plasma membrane
P21958	Antigen peptide transporter 1 OS=Mus musculus OX=10090 GN=Tap1	Tap1	78.863	3.2	2	2	Mitochondrion, plasma membrane
Q61743	ATP-sensitive inward rectifier potassium channel 11 OS=Mus musculus OX=10090 GN=Kcnj11	Kcnj11	43.561	12.3	6	6	Mitochondrion, plasma membrane
P18572	Basigin OS=Mus musculus OX=10090 GN=Bsg	Bsg	42.444	24.4	10	10	Mitochondrion, plasma membrane
Q9D2C7	Bax inhibitor 1 OS=Mus musculus OX=10090 GN=Tmbim6	Tmbim6	26.477	3.4	1	1	Mitochondrion, plasma membrane
P61014	Cardiac phospholamban OS=Mus musculus OX=10090 GN=Pln	Pln	6.0945	23.1	2	2	Mitochondrion, plasma membrane
Q8BY89	Choline transporter-like protein 2 OS=Mus musculus OX=10090 GN=Slc44a2	Slc44a2	80.109	11.2	8	8	Mitochondrion, plasma membrane
Q03137	Ephrin type-A receptor 4 OS=Mus musculus OX=10090 GN=Epha4	Epha4	109.81	4.4	4	4	Mitochondrion, plasma membrane
P59266	Fat storage-inducing transmembrane protein 2 OS=Mus musculus OX=10090 GN=Fitm2	Fitm2	30.016	5	1	1	Mitochondrion, plasma membrane
P23242	Gap junction alpha-1 protein OS=Mus musculus OX=10090 GN=Gja1	Gja1	43.004	30.4	10	10	Mitochondrion, plasma membrane
Q99LR1	Monoacylglycerol lipase ABHD12 OS=Mus musculus OX=10090 GN=Abhd12	Abhd12	45.269	11.3	4	4	Mitochondrion, plasma membrane
P53986	Monocarboxylate transporter 1 OS=Mus musculus OX=10090 GN=Slc16a1	Slc16a1	53.267	14	8	8	Mitochondrion, plasma membrane
Q08857	Platelet glycoprotein 4 OS=Mus musculus OX=10090 GN=Cd36	Cd36	52.697	15.9	7	7	Mitochondrion, plasma membrane
Q62086	Serum paraoxonase/arylesterase 2 OS=Mus musculus OX=10090 GN=Pon2	Pon2	39.617	2.5	1	1	Mitochondrion, plasma membrane
P70414	Sodium/calcium exchanger 1 OS=Mus musculus OX=10090 GN=Slc8a1	Slc8a1	108.03	11.4	11	11	Mitochondrion, plasma membrane
Q62351	Transferrin receptor protein 1 OS=Mus musculus OX=10090 GN=Tfrc	Tfrc	85.73	22	17	17	Mitochondrion, plasma membrane
P12023	Amyloid-beta A4 protein OS=Mus musculus OX=10090 GN=App	App	86.721	1.3	1	1	Mitochondrion, peroxisome
Q9JKC6	Cell cycle exit and neuronal differentiation protein 1 OS=Mus musculus OX=10090 GN=Cend1	Cend1	14.987	15.4	2	2	Mitochondrion, peroxisome
Q9D1R9	60S ribosomal protein L34 OS=Mus musculus OX=10090 GN=Rpl34	Rpl34	13.293	28.2	4	4	Mitochondrion, nucleus
Q8K1E6	Alpha-ketoglutarate-dependent dioxygenase alkB homolog 3 OS=Mus musculus OX=10090 GN=Alkbh3	Alkbh3	33.061	4.2	1	1	Mitochondrion, nucleus
O55102	Biogenesis of lysosome-related organelles complex 1 subunit 1 OS=Mus musculus OX=10090 GN=Bloc1s1	Bloc1s1	14.281	8.8	1	1	Mitochondrion, nucleus
O54724	Caveolae-associated protein 1 OS=Mus musculus OX=10090 GN=Cavin1	Cavin1	43.953	25.3	11	11	Mitochondrion, nucleus
Q91W50	Cold shock domain-containing protein E1 OS=Mus musculus OX=10090 GN=Csde1	Csde1	88.79	2.8	2	2	Mitochondrion, nucleus
P06909	Complement factor H OS=Mus musculus OX=10090 GN=Cfh	Cfh	139.14	19.8	21	21	Mitochondrion, nucleus
P98192	Dihydroxyacetone phosphate acyltransferase OS=Mus musculus OX=10090 GN=Gnpat	Gnpat	76.869	15.3	10	10	Mitochondrion, nucleus
P31938	Dual specificity mitogen-activated protein kinase kinase 1 OS=Mus musculus OX=10090 GN=Map2k1	Map2k1	43.474	3.1	1	1	Mitochondrion, nucleus
P11531	Dystrophin OS=Mus musculus OX=10090 GN=Dmd	Dmd	425.83	16.4	59	59	Mitochondrion, nucleus
Q91YT2	E3 ubiquitin-protein ligase RNF185 OS=Mus musculus OX=10090 GN=Rnf185	Rnf185	20.52	4.7	1	1	Mitochondrion, nucleus
Q8BMP6	Golgi resident protein GCP60 OS=Mus musculus OX=10090 GN=Acbd3	Acbd3	60.18	6.5	3	3	Mitochondrion, nucleus
P61979	Heterogeneous nuclear ribonucleoprotein K OS=Mus musculus OX=10090 GN=Hnrnpk	Hnrnpk	50.976	11.2	5	5	Mitochondrion, nucleus
P54310	Hormone-sensitive lipase OS=Mus musculus OX=10090 GN=Lipe	Lipe	83.347	4.7	3	3	Mitochondrion, nucleus
Q9Z1X4	Interleukin enhancer-binding factor 3 OS=Mus musculus OX=10090 GN=Ilf3	Ilf3	96.02	1.4	1	1	Mitochondrion, nucleus
O88448	Kinesin light chain 2 OS=Mus musculus OX=10090 GN=Klc2	Klc2	66.662	4.5	3	2	Mitochondrion, nucleus
Q8K3W2	Leucine-rich repeat-containing protein 10 OS=Mus musculus OX=10090 GN=Lrrc10	Lrrc10	31.263	7.7	2	2	Mitochondrion, nucleus
Q5HZI1	Microtubule-associated tumor suppressor 1 homolog OS=Mus musculus OX=10090 GN=Mtus1	Mtus1	134.38	4.5	5	5	Mitochondrion, nucleus
Q02566	Myosin-6 OS=Mus musculus OX=10090 GN=Myh6	Myh6	223.56	43.7	96	30	Mitochondrion, nucleus
Q9CRD0	OCIA domain-containing protein 1 OS=Mus musculus OX=10090 GN=Ociad1	Ociad1	27.61	27.1	6	6	Mitochondrion, nucleus
Q91ZP3	Phosphatidate phosphatase LPIN1 OS=Mus musculus OX=10090 GN=Lpin1	Lpin1	102	3.1	3	3	Mitochondrion, nucleus
P54823	Probable ATP-dependent RNA helicase DDX6 OS=Mus musculus OX=10090 GN=Ddx6	Ddx6	54.191	3.9	2	2	Mitochondrion, nucleus
Q8R361	Rab11 family-interacting protein 5 OS=Mus musculus OX=10090 GN=Rab11fip5	Rab11fip5	69.552	1.6	1	1	Mitochondrion, nucleus
Q64337	Sequestosome-1 OS=Mus musculus OX=10090 GN=Sqstm1	Sqstm1	48.162	7.5	2	2	Mitochondrion, nucleus
P62342	Thioredoxin reductase-like selenoprotein T OS=Mus musculus OX=10090 GN=Selenot	Selenot	22.292	6.7	1	1	Mitochondrion, nucleus
Q8CDN6	Thioredoxin-like protein 1 OS=Mus musculus OX=10090 GN=Txnl1	Txnl1	32.237	15.2	3	3	Mitochondrion, nucleus
Q8VBT0	Thioredoxin-related transmembrane protein 1 OS=Mus musculus OX=10090 GN=Tmx1	Tmx1	31.395	14.7	5	5	Mitochondrion, nucleus
Q9D710	Thioredoxin-related transmembrane protein 2 OS=Mus musculus OX=10090 GN=Tmx2	Tmx2	33.942	13.2	4	4	Mitochondrion, nucleus
Q8C0L0	Thioredoxin-related transmembrane protein 4 OS=Mus musculus OX=10090 GN=Tmx4	Tmx4	37.131	9.3	4	4	Mitochondrion, nucleus
Q80WC3	Trinucleotide repeat-containing gene 18 protein OS=Mus musculus OX=10090 GN=Tnrc18	Tnrc18	307.63	0.5	1	1	Mitochondrion, nucleus
O55042	Alpha-synuclein OS=Mus musculus OX=10090 GN=Snca	Snca	14.485	41.4	4	4	Mitochondrion, extracellular
Q9D0L7	Armadillo repeat-containing protein 10 OS=Mus musculus OX=10090 GN=Armc10	Armc10	33.31	6.5	2	2	Mitochondrion, extracellular
P50429	Arylsulfatase B OS=Mus musculus OX=10090 GN=Arsb	Arsb	59.646	2.1	1	1	Mitochondrion, extracellular
Q9CZ42	ATP-dependent (S)-NAD(P)H-hydrate dehydratase OS=Mus musculus OX=10090 GN=Naxd	Naxd	36.717	29.7	8	8	Mitochondrion, extracellular
Q61335	B-cell receptor-associated protein 31 OS=Mus musculus OX=10090 GN=Bcap31	Bcap31	27.956	29	10	10	Mitochondrion, extracellular
O88587	Catechol O-methyltransferase OS=Mus musculus OX=10090 GN=Comt	Comt	29.486	14.3	4	4	Mitochondrion, extracellular
P10605	Cathepsin B OS=Mus musculus OX=10090 GN=Ctsb	Ctsb	37.279	21.5	7	7	Mitochondrion, extracellular
P18242	Cathepsin D OS=Mus musculus OX=10090 GN=Ctsd	Ctsd	44.953	25.6	10	10	Mitochondrion, extracellular
Q06890	Clusterin OS=Mus musculus OX=10090 GN=Clu	Clu	51.655	21.7	8	8	Mitochondrion, extracellular
O70378	ER membrane protein complex subunit 8 OS=Mus musculus OX=10090 GN=Emc8	Emc8	23.348	13	3	3	Mitochondrion, extracellular
Q60648	Ganglioside GM2 activator OS=Mus musculus OX=10090 GN=Gm2a	Gm2a	20.824	9.3	2	2	Mitochondrion, extracellular
Q8CFX1	GDH/6PGL endoplasmic bifunctional protein OS=Mus musculus OX=10090 GN=H6pd	H6pd	88.927	5.6	5	5	Mitochondrion, extracellular
P28798	Granulins OS=Mus musculus OX=10090 GN=Grn	Grn	63.458	16.1	6	6	Mitochondrion, extracellular
Q8VEB4	Group XV phospholipase A2 OS=Mus musculus OX=10090 GN=Pla2g15	Pla2g15	47.307	6.6	2	2	Mitochondrion, extracellular
Q60714	Long-chain fatty acid transport protein 1 OS=Mus musculus OX=10090 GN=Slc27a1	Slc27a1	71.275	20.4	14	13	Mitochondrion, extracellular
P16675	Lysosomal protective protein OS=Mus musculus OX=10090 GN=Ctsa	Ctsa	53.844	7.2	3	3	Mitochondrion, extracellular
P54265	Myotonin-protein kinase OS=Mus musculus OX=10090 GN=Dmpk	Dmpk	69.601	2.5	2	2	Mitochondrion, extracellular
Q9DB73	NADH-cytochrome b5 reductase 1 OS=Mus musculus OX=10090 GN=Cyb5r1	Cyb5r1	34.134	20.3	6	6	Mitochondrion, extracellular
Q9DCN2	NADH-cytochrome b5 reductase 3 OS=Mus musculus OX=10090 GN=Cyb5r3	Cyb5r3	34.127	29.9	9	9	Mitochondrion, extracellular
Q9CQ45	Neudesin OS=Mus musculus OX=10090 GN=Nenf	Nenf	18.904	12.3	2	2	Mitochondrion, extracellular
Q9D8W7	OCIA domain-containing protein 2 OS=Mus musculus OX=10090 GN=Ociad2	Ociad2	16.925	19.5	3	3	Mitochondrion, extracellular
O70325	Phospholipid hydroperoxide glutathione peroxidase OS=Mus musculus OX=10090 GN=Gpx4	Gpx4	22.228	39.1	7	7	Mitochondrion, extracellular
Q9CWT6	Probable ATP-dependent RNA helicase DDX28 OS=Mus musculus OX=10090 GN=Ddx28	Ddx28	59.514	1.7	1	1	Mitochondrion, extracellular
Q61207	Prosaposin OS=Mus musculus OX=10090 GN=Psap	Psap	61.422	26.6	14	14	Mitochondrion, extracellular
Q9CZL5	Pterin-4-alpha-carbinolamine dehydratase 2 OS=Mus musculus OX=10090 GN=Pcbd2	Pcbd2	14.83	16.2	3	3	Mitochondrion, extracellular
Q64105	Sepiapterin reductase OS=Mus musculus OX=10090 GN=Spr	Spr	27.883	41	9	9	Mitochondrion, extracellular
Q6P069	Sorcin OS=Mus musculus OX=10090 GN=Sri	Sri	21.627	34.3	6	6	Mitochondrion, extracellular
Q9CQU0	Thioredoxin domain-containing protein 12 OS=Mus musculus OX=10090 GN=Txndc12	Txndc12	19.048	14.1	2	2	Mitochondrion, extracellular
Q9CQM5	Thioredoxin domain-containing protein 17 OS=Mus musculus OX=10090 GN=Txndc17	Txndc17	14.015	18.7	2	2	Mitochondrion, extracellular
Q91W90	Thioredoxin domain-containing protein 5 OS=Mus musculus OX=10090 GN=Txndc5	Txndc5	46.415	9.4	4	4	Mitochondrion, extracellular
P10639	Thioredoxin OS=Mus musculus OX=10090 GN=Txn	Txn	11.675	29.5	3	3	Mitochondrion, extracellular
Q9D8Z2	TP53-regulated inhibitor of apoptosis 1 OS=Mus musculus OX=10090 GN=Triap1	Triap1	8.7558	55.3	4	4	Mitochondrion, extracellular
Q9D020	Cytosolic 5'-nucleotidase 3A OS=Mus musculus OX=10090 GN=Nt5c3a	Nt5c3a	37.252	32.6	10	10	Mitochondrion, endoplasmic reticulum
P20029	Endoplasmic reticulum chaperone BiP OS=Mus musculus OX=10090 GN=Hspa5	Hspa5	72.421	46.4	30	27	Mitochondrion, endoplasmic reticulum
Q9QUJ7	Long-chain-fatty-acid--CoA ligase 4 OS=Mus musculus OX=10090 GN=Acsl4	Acsl4	79.076	2.3	2	2	Mitochondrion, endoplasmic reticulum
P11247	Myeloperoxidase OS=Mus musculus OX=10090 GN=Mpo	Mpo	81.181	1.7	1	1	Mitochondrion, endoplasmic reticulum
Q60715	Prolyl 4-hydroxylase subunit alpha-1 OS=Mus musculus OX=10090 GN=P4ha1	P4ha1	60.909	9.4	5	5	Mitochondrion, endoplasmic reticulum
P27773	Protein disulfide-isomerase A3 OS=Mus musculus OX=10090 GN=Pdia3	Pdia3	56.678	41.2	22	22	Mitochondrion, endoplasmic reticulum
Q9CYH2	Redox-regulatory protein FAM213A OS=Mus musculus OX=10090 GN=Fam213a	Fam213a	24.394	28.4	6	6	Mitochondrion, endoplasmic reticulum
Q8BP92	Reticulocalbin-2 OS=Mus musculus OX=10090 GN=Rcn2	Rcn2	37.27	13.8	4	4	Mitochondrion, Endoplasmic reticulum
Q920A5	Retinoid-inducible serine carboxypeptidase OS=Mus musculus OX=10090 GN=Scpep1	Scpep1	50.964	4.4	2	2	Mitochondrion, Endoplasmic reticulum
Q8CEE7	Retinol dehydrogenase 13 OS=Mus musculus OX=10090 GN=Rdh13	Rdh13	36.464	10.5	4	4	Mitochondrion, Endoplasmic reticulum
Q9ERI6	Retinol dehydrogenase 14 OS=Mus musculus OX=10090 GN=Rdh14	Rdh14	36.365	20.4	6	6	Mitochondrion, Endoplasmic reticulum
Q91VI7	Ribonuclease inhibitor OS=Mus musculus OX=10090 GN=Rnh1	Rnh1	49.816	20.2	7	7	Mitochondrion, Endoplasmic reticulum
C0HKG6	Ribonuclease T2-B OS=Mus musculus OX=10090 GN=Rnaset2b	Rnaset2b	29.608	7.3	2	2	Mitochondrion, Endoplasmic reticulum
Q5SWT3	Solute carrier family 25 member 35 OS=Mus musculus OX=10090 GN=Slc25a35	Slc25a35	32.63	16.7	5	5	Mitochondrion, endoplasmic reticulum
Q8BGP6	Solute carrier family 25 member 40 OS=Mus musculus OX=10090 GN=Slc25a40	Slc25a40	37.963	5.3	2	2	Mitochondrion, endoplasmic reticulum
Q9CQS4	Solute carrier family 25 member 46 OS=Mus musculus OX=10090 GN=Slc25a46	Slc25a46	46.224	13.2	6	6	Mitochondrion, endoplasmic reticulum
Q5HZI9	Solute carrier family 25 member 51 OS=Mus musculus OX=10090 GN=Slc25a51	Slc25a51	33.689	11.1	4	4	Mitochondrion, endoplasmic reticulum
O70572	Sphingomyelin phosphodiesterase 2 OS=Mus musculus OX=10090 GN=Smpd2	Smpd2	47.466	10.7	5	5	Mitochondrion, Endoplasmic reticulum
Q6ZPR5	Sphingomyelin phosphodiesterase 4 OS=Mus musculus OX=10090 GN=Smpd4	Smpd4	93.275	2.4	2	2	Mitochondrion, Endoplasmic reticulum
Q04519	Sphingomyelin phosphodiesterase OS=Mus musculus OX=10090 GN=Smpd1	Smpd1	69.926	3.7	2	2	Mitochondrion, Endoplasmic reticulum
Q8R0X7	Sphingosine-1-phosphate lyase 1 OS=Mus musculus OX=10090 GN=Sgpl1	Sgpl1	63.676	3.3	2	2	Mitochondrion, Endoplasmic reticulum
Q9JI99	Sphingosine-1-phosphate phosphatase 1 OS=Mus musculus OX=10090 GN=Sgpp1	Sgpp1	47.744	1.9	1	1	Mitochondrion, Endoplasmic reticulum
Q8K4Z5	Splicing factor 3A subunit 1 OS=Mus musculus OX=10090 GN=Sf3a1	Sf3a1	88.544	1.6	1	1	Mitochondrion, Endoplasmic reticulum
Q9D554	Splicing factor 3A subunit 3 OS=Mus musculus OX=10090 GN=Sf3a3	Sf3a3	58.841	2.4	1	1	Mitochondrion, Endoplasmic reticulum
Q99NB9	Splicing factor 3B subunit 1 OS=Mus musculus OX=10090 GN=Sf3b1	Sf3b1	145.81	0.8	1	1	Mitochondrion, Endoplasmic reticulum
Q921M3	Splicing factor 3B subunit 3 OS=Mus musculus OX=10090 GN=Sf3b3	Sf3b3	135.55	1.9	2	2	Mitochondrion, Endoplasmic reticulum
Q923D4	Splicing factor 3B subunit 5 OS=Mus musculus OX=10090 GN=Sf3b5	Sf3b5	10.119	10.5	1	1	Mitochondrion, Endoplasmic reticulum
Q99LB6	Methionine adenosyltransferase 2 subunit beta OS=Mus musculus OX=10090 GN=Mat2b	Mat2b	37.392	3.9	1	1	Mitochondrion, cytoskeleton
P46638	Ras-related protein Rab-11B OS=Mus musculus OX=10090 GN=Rab11b	Rab11b	24.489	21.1	5	5	Mitochondrion, cytoskeleton
P35276	Ras-related protein Rab-3D OS=Mus musculus OX=10090 GN=Rab3d	Rab3d	24.416	3.7	1	1	Mitochondrion, cytoskeleton
P53026	60S ribosomal protein L10a OS=Mus musculus OX=10090 GN=Rpl10a	Rpl10a	24.916	24	6	6	Mitochondrion, cytoplasm,nucleus
Q8C8R3	Ankyrin-2 OS=Mus musculus OX=10090 GN=Ank2	Ank2	426.26	3.2	12	10	Mitochondrion, cytoplasm,nucleus
P0DP28	Calmodulin-3 OS=Mus musculus OX=10090 GN=Calm3	Calm3	16.837	22.1	5	5	Mitochondrion, cytoplasm,nucleus
Q9D1L0	Coiled-coil-helix-coiled-coil-helix domain-containing protein 2 OS=Mus musculus OX=10090 GN=Chchd2	Chchd2	15.661	30.7	4	4	Mitochondrion, cytoplasm,nucleus
O08553	Dihydropyrimidinase-related protein 2 OS=Mus musculus OX=10090 GN=Dpysl2	Dpysl2	62.277	20.1	9	8	Mitochondrion, cytoplasm,nucleus
O35387	HCLS1-associated protein X-1 OS=Mus musculus OX=10090 GN=Hax1	Hax1	31.654	6.8	2	2	Mitochondrion, cytoplasm,nucleus
P85094	Isochorismatase domain-containing protein 2A OS=Mus musculus OX=10090 GN=Isoc2a	Isoc2a	22.417	9.2	2	2	Mitochondrion, cytoplasm,nucleus
Q99MN1	Lysine--tRNA ligase OS=Mus musculus OX=10090 GN=Kars	Kars	67.839	24.4	16	16	Mitochondrion, cytoplasm,nucleus
Q9CQV6	Microtubule-associated proteins 1A/1B light chain 3B OS=Mus musculus OX=10090 GN=Map1lc3b	Map1lc3b	14.617	11.2	1	1	Mitochondrion, cytoplasm,nucleus
Q9D1X0	Nucleolar protein 3 OS=Mus musculus OX=10090 GN=Nol3	Nol3	24.567	19.5	3	3	Mitochondrion, cytoplasm,nucleus
Q99MZ7	Peroxisomal trans-2-enoyl-CoA reductase OS=Mus musculus OX=10090 GN=Pecr	Pecr	32.41	14.9	5	5	Mitochondrion, cytoplasm,nucleus
P68040	Receptor of activated protein C kinase 1 OS=Mus musculus OX=10090 GN=Rack1	Rack1	35.076	34.7	10	10	Mitochondrion, cytoplasm,nucleus
P42227	Signal transducer and activator of transcription 3 OS=Mus musculus OX=10090 GN=Stat3	Stat3	88.053	3	2	2	Mitochondrion, cytoplasm,nucleus
P39688	Tyrosine-protein kinase Fyn OS=Mus musculus OX=10090 GN=Fyn	Fyn	60.674	9.9	5	2	Mitochondrion, cytoplasm
P52332	Tyrosine-protein kinase JAK1 OS=Mus musculus OX=10090 GN=Jak1	Jak1	133.37	2.2	2	2	Mitochondrion, cytoplasm
P25911	Tyrosine-protein kinase Lyn OS=Mus musculus OX=10090 GN=Lyn	Lyn	58.812	8.4	4	3	Mitochondrion, cytoplasm
Q9CRA7	"ATP synthase subunit s, mitochondrial OS=Mus musculus OX=10090 GN=Atp5s"	Atp5s	23.275	32	7	7	Mitochondrion
B1AR13	"CDGSH iron-sulfur domain-containing protein 3, mitochondrial OS=Mus musculus OX=10090 GN=Cisd3"	Cisd3	15.676	35	5	5	Mitochondrion
P99028	"Cytochrome b-c1 complex subunit 6, mitochondrial OS=Mus musculus OX=10090 GN=Uqcrh"	Uqcrh	10.435	68.5	8	8	Mitochondrion
P43023	"Cytochrome c oxidase subunit 6A2, mitochondrial OS=Mus musculus OX=10090 GN=Cox6a2"	Cox6a2	10.749	59.8	4	4	Mitochondrion
E9Q4Z2	Acetyl-CoA carboxylase 2 OS=Mus musculus OX=10090 GN=Acacb	Acacb	275.75	5.6	11	8	Mitochondrion
P56375	Acylphosphatase-2 OS=Mus musculus OX=10090 GN=Acyp2	Acyp2	11.877	43.4	5	5	Mitochondrion
Q64133	Amine oxidase [flavin-containing] A OS=Mus musculus OX=10090 GN=Maoa	Maoa	59.601	7.6	4	4	Mitochondrion
Q8BW75	Amine oxidase [flavin-containing] B OS=Mus musculus OX=10090 GN=Maob	Maob	58.557	32.7	17	17	Mitochondrion
Q07813	Apoptosis regulator BAX OS=Mus musculus OX=10090 GN=Bax	Bax	21.394	5.7	1	1	Mitochondrion
Q9D7A8	Armadillo repeat-containing protein 1 OS=Mus musculus OX=10090 GN=Armc1	Armc1	31.246	7.1	2	2	Mitochondrion
P03930	ATP synthase protein 8 OS=Mus musculus OX=10090 GN=Mtatp8	Mtatp8	7.7662	34.3	2	2	Mitochondrion
P00848	ATP synthase subunit a OS=Mus musculus OX=10090 GN=Mtatp6	Mtatp6	25.095	4	1	1	Mitochondrion
O88967	ATP-dependent zinc metalloprotease YME1L1 OS=Mus musculus OX=10090 GN=Yme1l1	Yme1l1	80.027	11.3	7	7	Mitochondrion
P59017	Bcl-2-like protein 13 OS=Mus musculus OX=10090 GN=Bcl2l13	Bcl2l13	46.719	12.2	5	5	Mitochondrion
Q8BXV2	BRI3-binding protein OS=Mus musculus OX=10090 GN=Bri3bp	Bri3bp	28.263	16.6	3	3	Mitochondrion
Q8BIG7	Catechol O-methyltransferase domain-containing protein 1 OS=Mus musculus OX=10090 GN=Comtd1	Comtd1	28.96	7.3	2	2	Mitochondrion
Q9CQP3	Coiled-coil-helix-coiled-coil-helix domain-containing protein 5 OS=Mus musculus OX=10090 GN=Chchd5	Chchd5	12.326	23.6	2	2	Mitochondrion
Q8K2Q5	Coiled-coil-helix-coiled-coil-helix domain-containing protein 7 OS=Mus musculus OX=10090 GN=Chchd7	Chchd7	10.101	62.4	6	6	Mitochondrion
Q8K199	COX assembly mitochondrial protein 2 homolog OS=Mus musculus OX=10090 GN=Cmc2	Cmc2	9.4186	26.6	2	2	Mitochondrion
Q9CPZ8	COX assembly mitochondrial protein homolog OS=Mus musculus OX=10090 GN=Cmc1	Cmc1	12.552	8.5	1	1	Mitochondrion
Q62425	Cytochrome c oxidase subunit NDUFA4 OS=Mus musculus OX=10090 GN=Ndufa4	Ndufa4	9.3267	56.1	7	7	Mitochondrion
Q78YY6	DnaJ homolog subfamily C member 15 OS=Mus musculus OX=10090 GN=Dnajc15	Dnajc15	15.953	6	1	1	Mitochondrion
Q91V16	Electron transfer flavoprotein regulatory factor 1 OS=Mus musculus OX=10090 GN=Etfrf1	Etfrf1	10.391	19.8	2	2	Mitochondrion
Q9DCW4	Electron transfer flavoprotein subunit beta OS=Mus musculus OX=10090 GN=Etfb	Etfb	27.623	56.1	14	14	Mitochondrion
Q9D6K8	FUN14 domain-containing protein 2 OS=Mus musculus OX=10090 GN=Fundc2	Fundc2	16.564	23.2	5	5	Mitochondrion
Q61585	G0/G1 switch protein 2 OS=Mus musculus OX=10090 GN=G0s2	G0s2	11.118	7.8	1	1	Mitochondrion
Q9CWZ7	Gamma-soluble NSF attachment protein OS=Mus musculus OX=10090 GN=Napg	Napg	34.732	16.7	6	6	Mitochondrion
Q9DCM2	Glutathione S-transferase kappa 1 OS=Mus musculus OX=10090 GN=Gstk1	Gstk1	25.704	64.2	13	13	Mitochondrion
Q64516	Glycerol kinase OS=Mus musculus OX=10090 GN=Gk	Gk	61.227	21.3	11	11	Mitochondrion
Q8CB44	GRAM domain-containing protein 4 OS=Mus musculus OX=10090 GN=Gramd4	Gramd4	72.263	1.4	1	1	Mitochondrion
Q91VC9	Growth hormone-inducible transmembrane protein OS=Mus musculus OX=10090 GN=Ghitm	Ghitm	37.275	12.1	5	5	Mitochondrion
Q91WM2	Haloacid dehalogenase-like hydrolase domain-containing 5 OS=Mus musculus OX=10090 GN=Hdhd5	Hdhd5	46.306	10.5	5	5	Mitochondrion
Q91VN4	MICOS complex subunit Mic25 OS=Mus musculus OX=10090 GN=Chchd6	Chchd6	29.852	32.6	8	8	Mitochondrion
Q78IK4	MICOS complex subunit Mic27 OS=Mus musculus OX=10090 GN=Apool	Apool	29.26	44.5	12	12	Mitochondrion
Q791V5	Mitochondrial carrier homolog 2 OS=Mus musculus OX=10090 GN=Mtch2	Mtch2	33.499	6.9	2	2	Mitochondrion
P03899	NADH-ubiquinone oxidoreductase chain 3 OS=Mus musculus OX=10090 GN=Mtnd3	Mtnd3	13.219	13	1	1	Mitochondrion
Q8VCM8	Nicalin OS=Mus musculus OX=10090 GN=Ncln	Ncln	62.907	5	3	3	Mitochondrion
P57716	Nicastrin OS=Mus musculus OX=10090 GN=Ncstn	Ncstn	78.491	1.3	1	1	Mitochondrion
Q3TL44	NLR family member X1 OS=Mus musculus OX=10090 GN=Nlrx1	Nlrx1	107.83	13.7	12	12	Mitochondrion
Q505D7	Optic atrophy 3 protein homolog OS=Mus musculus OX=10090 GN=Opa3	Opa3	20.11	15.6	3	3	Mitochondrion
Q8BVZ1	Perilipin-5 OS=Mus musculus OX=10090 GN=Plin5	Plin5	50.474	14.3	7	7	Mitochondrion
Q0VBB0	PRELI domain-containing protein 2 OS=Mus musculus OX=10090 GN=Prelid2	Prelid2	20.42	13	2	2	Mitochondrion
Q8BTE5	Protein CEBPZOS OS=Mus musculus OX=10090 GN=Cebpzos	Cebpzos	9.2858	13.8	1	1	Mitochondrion
P51175	Protoporphyrinogen oxidase OS=Mus musculus OX=10090 GN=Ppox	Ppox	50.87	10.1	4	4	Mitochondrion
Q99PU8	Putative ATP-dependent RNA helicase DHX30 OS=Mus musculus OX=10090 GN=Dhx30	Dhx30	136.67	2	2	2	Mitochondrion
P60603	Reactive oxygen species modulator 1 OS=Mus musculus OX=10090 GN=Romo1	Romo1	8.1828	57	3	3	Mitochondrion
Q9CQR6	Serine/threonine-protein phosphatase 6 catalytic subunit OS=Mus musculus OX=10090 GN=Ppp6c	Ppp6c	35.159	3.3	1	1	Mitochondrion
Q99JR1	Sideroflexin-1 OS=Mus musculus OX=10090 GN=Sfxn1	Sfxn1	35.649	16.1	5	5	Mitochondrion
Q91V61	Sideroflexin-3 OS=Mus musculus OX=10090 GN=Sfxn3	Sfxn3	35.406	19.6	6	6	Mitochondrion
Q925N1	Sideroflexin-4 OS=Mus musculus OX=10090 GN=Sfxn4	Sfxn4	35.579	6.1	2	2	Mitochondrion
P55012	Solute carrier family 12 member 2 OS=Mus musculus OX=10090 GN=Slc12a2	Slc12a2	131.03	1.7	2	2	Mitochondrion
Q9JIS8	Solute carrier family 12 member 4 OS=Mus musculus OX=10090 GN=Slc12a4	Slc12a4	120.62	1.2	1	1	Mitochondrion
Q9WVL3	Solute carrier family 12 member 7 OS=Mus musculus OX=10090 GN=Slc12a7	Slc12a7	119.48	16.2	17	17	Mitochondrion
Q9WTW5	Solute carrier family 22 member 3 OS=Mus musculus OX=10090 GN=Slc22a3	Slc22a3	61.052	2.4	1	1	Mitochondrion
A2ADF7	Solute carrier family 25 member 34 OS=Mus musculus OX=10090 GN=Slc25a34	Slc25a34	33.778	26.4	7	7	Mitochondrion
Q64442	Sorbitol dehydrogenase OS=Mus musculus OX=10090 GN=Sord	Sord	38.249	6.7	3	3	Mitochondrion
Q8BGH2	Sorting and assembly machinery component 50 homolog OS=Mus musculus OX=10090 GN=Samm50	Samm50	51.863	30.3	14	14	Mitochondrion
Q8BU14	Translocation protein SEC62 OS=Mus musculus OX=10090 GN=Sec62	Sec62	45.58	2.3	1	1	Mitochondrion
Q8VHE0	Translocation protein SEC63 homolog OS=Mus musculus OX=10090 GN=Sec63	Sec63	87.869	3.3	3	3	Mitochondrion
A2ALK8	Tyrosine-protein phosphatase non-receptor type 3 OS=Mus musculus OX=10090 GN=Ptpn3	Ptpn3	103.89	1.2	1	1	Mitochondrion
O35239	Tyrosine-protein phosphatase non-receptor type 9 OS=Mus musculus OX=10090 GN=Ptpn9	Ptpn9	67.969	2.9	2	2	Mitochondrion
P97797	Tyrosine-protein phosphatase non-receptor type substrate 1 OS=Mus musculus OX=10090 GN=Sirpa	Sirpa	56.424	2.3	1	1	Mitochondrion
Q8VE95	UPF0598 protein C8orf82 homolog OS=Mus musculus OX=10090	---	24.33	16.1	4	4	Mitochondrion
Q78IK2	Up-regulated during skeletal muscle growth protein 5 OS=Mus musculus OX=10090 GN=Usmg5	Usmg5	6.3814	44.8	3	3	Mitochondrion
Q8BX70	Vacuolar protein sorting-associated protein 13C OS=Mus musculus OX=10090 GN=Vps13c	Vps13c	420.08	2.1	8	7	Mitochondrion
Q60932	Voltage-dependent anion-selective channel protein 1 OS=Mus musculus OX=10090 GN=Vdac1	Vdac1	32.351	40.2	12	12	Mitochondrion
Q60930	Voltage-dependent anion-selective channel protein 2 OS=Mus musculus OX=10090 GN=Vdac2	Vdac2	31.732	40.3	11	11	Mitochondrion
Q60931	Voltage-dependent anion-selective channel protein 3 OS=Mus musculus OX=10090 GN=Vdac3	Vdac3	30.752	32.2	8	8	Mitochondrion
O08532	Voltage-dependent calcium channel subunit alpha-2/delta-1 OS=Mus musculus OX=10090 GN=Cacna2d1	Cacna2d1	124.63	18.7	20	20	Mitochondrion
Q01815	Voltage-dependent L-type calcium channel subunit alpha-1C OS=Mus musculus OX=10090 GN=Cacna1c	Cacna1c	240.14	5.4	11	11	Mitochondrion
Q8CC27	Voltage-dependent L-type calcium channel subunit beta-2 OS=Mus musculus OX=10090 GN=Cacnb2	Cacnb2	73.148	8.9	6	6	Mitochondrion
Q61543	Golgi apparatus protein 1 OS=Mus musculus OX=10090 GN=Glg1	Glg1	133.73	20	23	23	Mitochondria,peroxisome
P04925	Major prion protein OS=Mus musculus OX=10090 GN=Prnp	Prnp	27.977	8.3	2	2	Mitochondria,peroxisome
Q99N94	"39S ribosomal protein L9, mitochondrial OS=Mus musculus OX=10090 GN=Mrpl9"	Mrpl9	30.244	19.6	5	5	Mitochondria,nucleus
Q3THF9	"Coenzyme Q-binding protein COQ10 homolog B, mitochondrial OS=Mus musculus OX=10090 GN=Coq10b"	Coq10b	27.268	4.6	1	1	Mitochondria,nucleus
Q8C1A9	Protein ABHD18 OS=Mus musculus OX=10090 GN=Abhd18	Abhd18	53.168	3.4	2	2	Mitochondria,nucleus
Q8BR63	Protein FAM177A1 OS=Mus musculus OX=10090 GN=Fam177a1	Fam177a1	23.578	4.8	1	1	Mitochondria,nucleus
Q01341	Adenylate cyclase type 6 OS=Mus musculus OX=10090 GN=Adcy6	Adcy6	130.32	1.5	2	2	Mitochondria,cytoplasm
P51830	Adenylate cyclase type 9 OS=Mus musculus OX=10090 GN=Adcy9	Adcy9	150.95	1.8	3	3	Mitochondria,cytoplasm
Q9R0Y5	Adenylate kinase isoenzyme 1 OS=Mus musculus OX=10090 GN=Ak1	Ak1	21.539	29.4	6	6	Mitochondria,cytoplasm
P54822	Adenylosuccinate lyase OS=Mus musculus OX=10090 GN=Adsl	Adsl	54.866	10.3	4	4	Mitochondria,cytoplasm
P28650	Adenylosuccinate synthetase isozyme 1 OS=Mus musculus OX=10090 GN=Adssl1	Adssl1	50.254	24.5	10	10	Mitochondria,cytoplasm
P40124	Adenylyl cyclase-associated protein 1 OS=Mus musculus OX=10090 GN=Cap1	Cap1	51.564	16.9	8	8	Mitochondria,cytoplasm
Q9CYT6	Adenylyl cyclase-associated protein 2 OS=Mus musculus OX=10090 GN=Cap2	Cap2	52.861	14.7	8	8	Mitochondria,cytoplasm
A2BDX3	Adenylyltransferase and sulfurtransferase MOCS3 OS=Mus musculus OX=10090 GN=Mocs3	Mocs3	49.374	2.8	1	1	Mitochondria,cytoplasm
P51881	ADP/ATP translocase 2 OS=Mus musculus OX=10090 GN=Slc25a5	Slc25a5	32.931	50.3	18	8	Mitochondria,cytoplasm
Q3V132	ADP/ATP translocase 4 OS=Mus musculus OX=10090 GN=Slc25a31	Slc25a31	35.257	14.7	5	2	Mitochondria,cytoplasm
Q8VDL4	ADP-dependent glucokinase OS=Mus musculus OX=10090 GN=Adpgk	Adpgk	53.902	6	2	2	Mitochondria,cytoplasm
P61211	ADP-ribosylation factor-like protein 1 OS=Mus musculus OX=10090 GN=Arl1	Arl1	20.411	6.1	1	1	Mitochondria,cytoplasm
Q9D0J4	ADP-ribosylation factor-like protein 2 OS=Mus musculus OX=10090 GN=Arl2	Arl2	20.864	5.4	1	1	Mitochondria,cytoplasm
Q9WUL7	ADP-ribosylation factor-like protein 3 OS=Mus musculus OX=10090 GN=Arl3	Arl3	20.486	10.4	2	2	Mitochondria,cytoplasm
Q8VEH3	ADP-ribosylation factor-like protein 8A OS=Mus musculus OX=10090 GN=Arl8a	Arl8a	21.39	19.9	4	2	Mitochondria,cytoplasm
Q9CQW2	ADP-ribosylation factor-like protein 8B OS=Mus musculus OX=10090 GN=Arl8b	Arl8b	21.539	23.7	4	2	Mitochondria,cytoplasm
Q8BXL7	ADP-ribosylation factor-related protein 1 OS=Mus musculus OX=10090 GN=Arfrp1	Arfrp1	22.659	4	1	1	Mitochondria,cytoplasm
P62137	Serine/threonine-protein phosphatase PP1-alpha catalytic subunit OS=Mus musculus OX=10090 GN=Ppp1ca	Ppp1ca	37.54	15.2	5	1	Mitochondria,cytoplasm
P62141	Serine/threonine-protein phosphatase PP1-beta catalytic subunit OS=Mus musculus OX=10090 GN=Ppp1cb	Ppp1cb	37.186	18.3	6	2	Mitochondria,cytoplasm
P63087	Serine/threonine-protein phosphatase PP1-gamma catalytic subunit OS=Mus musculus OX=10090 GN=Ppp1cc	Ppp1cc	36.983	15.5	5	1	Mitochondria,cytoplasm
P70265	"6-phosphofructo-2-kinase/fructose-2,6-bisphosphatase 2 OS=Mus musculus OX=10090 GN=Pfkfb2"	Pfkfb2	59.925	1.5	1	1	Mitochondria, nucleus
Q8JZU0	Nucleoside diphosphate-linked moiety X motif 13 OS=Mus musculus OX=10090 GN=Nudt13	Nudt13	39.136	5.4	2	2	Mitochondria, nucleus
Q8CH40	Nucleoside diphosphate-linked moiety X motif 6 OS=Mus musculus OX=10090 GN=Nudt6	Nudt6	35.197	10.9	3	3	Mitochondria, nucleus
Q9R0Q7	Prostaglandin E synthase 3 OS=Mus musculus OX=10090 GN=Ptges3	Ptges3	18.721	17.5	3	3	Mitochondria, nucleus
Q80VD1	Protein FAM98B OS=Mus musculus OX=10090 GN=Fam98b	Fam98b	45.349	2.3	1	1	Mitochondria, nucleus
Q3UPL0	Protein transport protein Sec31A OS=Mus musculus OX=10090 GN=Sec31a	Sec31a	133.57	1.1	2	2	Mitochondria, nucleus
P09242	"Alkaline phosphatase, tissue-nonspecific isozyme OS=Mus musculus OX=10090 GN=Alpl"	Alpl	57.514	9.7	5	5	Mitochondria, extracellular
Q9D7J9	"Enoyl-CoA hydratase domain-containing protein 3, mitochondrial OS=Mus musculus OX=10090 GN=Echdc3"	Echdc3	32.402	5.7	2	2	Mitochondria, extracellular
P27601	Guanine nucleotide-binding protein subunit alpha-13 OS=Mus musculus OX=10090 GN=Gna13	Gna13	44.054	15.4	6	5	Mitochondria, extracellular
O88792	Junctional adhesion molecule A OS=Mus musculus OX=10090 GN=F11r	F11r	32.423	3.7	1	1	Mitochondria, extracellular
Q9JI59	Junctional adhesion molecule B OS=Mus musculus OX=10090 GN=Jam2	Jam2	33.047	10.7	3	3	Mitochondria, extracellular
Q60675	Laminin subunit alpha-2 OS=Mus musculus OX=10090 GN=Lama2	Lama2	343.81	15.2	43	43	Mitochondria, extracellular
P97927	Laminin subunit alpha-4 OS=Mus musculus OX=10090 GN=Lama4	Lama4	201.82	6.3	11	11	Mitochondria, extracellular
P02469	Laminin subunit beta-1 OS=Mus musculus OX=10090 GN=Lamb1	Lamb1	197.09	15.6	27	27	Mitochondria, extracellular
Q61292	Laminin subunit beta-2 OS=Mus musculus OX=10090 GN=Lamb2	Lamb2	196.58	19.2	32	32	Mitochondria, extracellular
P02468	Laminin subunit gamma-1 OS=Mus musculus OX=10090 GN=Lamc1	Lamc1	177.3	22.7	31	31	Mitochondria, extracellular
Q9WV85	Nucleoside diphosphate kinase 3 OS=Mus musculus OX=10090 GN=Nme3	Nme3	19.099	20.1	3	3	Mitochondria, extracellular
Q7TQI3	Ubiquitin thioesterase OTUB1 OS=Mus musculus OX=10090 GN=Otub1	Otub1	31.27	15.9	3	3	Mitochondria, extracellular
P62983	Ubiquitin-40S ribosomal protein S27a OS=Mus musculus OX=10090 GN=Rps27a	Rps27a	17.951	50.6	8	8	Mitochondria, extracellular
P10107	Annexin A1 OS=Mus musculus OX=10090 GN=Anxa1	Anxa1	38.734	16.8	6	6	Mitochondria, endoplasmic reticulum
P97384	Annexin A11 OS=Mus musculus OX=10090 GN=Anxa11	Anxa11	54.079	15.3	7	7	Mitochondria, endoplasmic reticulum
P07356	Annexin A2 OS=Mus musculus OX=10090 GN=Anxa2	Anxa2	38.676	45.7	18	18	Mitochondria, endoplasmic reticulum
O35639	Annexin A3 OS=Mus musculus OX=10090 GN=Anxa3	Anxa3	36.384	23.8	8	8	Mitochondria, endoplasmic reticulum
P97429	Annexin A4 OS=Mus musculus OX=10090 GN=Anxa4	Anxa4	35.915	34.8	10	9	Mitochondria, endoplasmic reticulum
P48036	Annexin A5 OS=Mus musculus OX=10090 GN=Anxa5	Anxa5	35.752	31	11	11	Mitochondria, endoplasmic reticulum
P14824	Annexin A6 OS=Mus musculus OX=10090 GN=Anxa6	Anxa6	75.884	47	35	34	Mitochondria, endoplasmic reticulum
P35585	AP-1 complex subunit mu-1 OS=Mus musculus OX=10090 GN=Ap1m1	Ap1m1	48.542	6.9	2	2	Mitochondria, endoplasmic reticulum
Q9CPU4	Microsomal glutathione S-transferase 3 OS=Mus musculus OX=10090 GN=Mgst3	Mgst3	16.958	14.4	1	1	Mitochondria, endoplasmic reticulum
P21279	Guanine nucleotide-binding protein G(q) subunit alpha OS=Mus musculus OX=10090 GN=Gnaq	Gnaq	42.158	22.6	7	4	Mitochondria, cytoskeleton
Q8C0I1	"Alkyldihydroxyacetonephosphate synthase, peroxisomal OS=Mus musculus OX=10090 GN=Agps"	Agps	71.683	10.1	5	5	Mitochondria, cytoplasm
Q922D8	"C-1-tetrahydrofolate synthase, cytoplasmic OS=Mus musculus OX=10090 GN=Mthfd1"	Mthfd1	101.2	5	5	5	Mitochondria, cytoplasm
Q9Z0N1	"Eukaryotic translation initiation factor 2 subunit 3, X-linked OS=Mus musculus OX=10090 GN=Eif2s3x"	Eif2s3x	51.065	14.4	6	6	Mitochondria, cytoplasm
P70695	"Fructose-1,6-bisphosphatase isozyme 2 OS=Mus musculus OX=10090 GN=Fbp2"	Fbp2	36.947	12.7	4	4	Mitochondria, cytoplasm
Q8CAA7	"Glucose 1,6-bisphosphate synthase OS=Mus musculus OX=10090 GN=Pgm2l1"	Pgm2l1	70.279	3.4	2	2	Mitochondria, cytoplasm
Q8BU30	"Isoleucine--tRNA ligase, cytoplasmic OS=Mus musculus OX=10090 GN=Iars"	Iars	144.27	3.1	5	5	Mitochondria, cytoplasm
Q9DBB8	"Trans-1,2-dihydrobenzene-1,2-diol dehydrogenase OS=Mus musculus OX=10090 GN=Dhdh"	Dhdh	36.3	6.9	3	3	Mitochondria, cytoplasm
Q8BFZ1	"Trans-2,3-enoyl-CoA reductase-like OS=Mus musculus OX=10090 GN=Tecrl"	Tecrl	41.892	10	5	5	Mitochondria, cytoplasm
P62259	14-3-3 protein epsilon OS=Mus musculus OX=10090 GN=Ywhae	Ywhae	29.174	44.7	12	10	Mitochondria, cytoplasm
P63101	14-3-3 protein zeta/delta OS=Mus musculus OX=10090 GN=Ywhaz	Ywhaz	27.771	28.2	9	5	Mitochondria, cytoplasm
Q9QXE0	2-hydroxyacyl-CoA lyase 1 OS=Mus musculus OX=10090 GN=Hacl1	Hacl1	63.66	5.9	3	3	mitochondria, cytoplasm
P62264	40S ribosomal protein S14 OS=Mus musculus OX=10090 GN=Rps14	Rps14	16.273	36.4	5	5	Mitochondria, cytoplasm
P62245	40S ribosomal protein S15a OS=Mus musculus OX=10090 GN=Rps15a	Rps15a	14.839	12.3	2	2	Mitochondria, cytoplasm
P62858	40S ribosomal protein S28 OS=Mus musculus OX=10090 GN=Rps28	Rps28	7.8409	33.3	2	2	Mitochondria, cytoplasm
P62908	40S ribosomal protein S3 OS=Mus musculus OX=10090 GN=Rps3	Rps3	26.674	37	10	10	Mitochondria, cytoplasm
Q9JLJ2	4-trimethylaminobutyraldehyde dehydrogenase OS=Mus musculus OX=10090 GN=Aldh9a1	Aldh9a1	53.514	21.5	9	9	Mitochondria, cytoplasm
O55142	60S ribosomal protein L35a OS=Mus musculus OX=10090 GN=Rpl35a	Rpl35a	12.554	33.6	5	5	Mitochondria, cytoplasm
Q5SWU9	Acetyl-CoA carboxylase 1 OS=Mus musculus OX=10090 GN=Acaca	Acaca	265.25	2.2	4	1	Mitochondria, cytoplasm
Q9Z2N8	Actin-like protein 6A OS=Mus musculus OX=10090 GN=Actl6a	Actl6a	47.447	4.7	2	2	Mitochondria, cytoplasm
Q9QZB7	Actin-related protein 10 OS=Mus musculus OX=10090 GN=Actr10	Actr10	46.207	1.9	1	1	Mitochondria, cytoplasm
P61161	Actin-related protein 2 OS=Mus musculus OX=10090 GN=Actr2	Actr2	44.76	2.8	1	1	Mitochondria, cytoplasm
Q9R0Q6	Actin-related protein 2/3 complex subunit 1A OS=Mus musculus OX=10090 GN=Arpc1a	Arpc1a	41.626	13	5	5	Mitochondria, cytoplasm
Q9WV32	Actin-related protein 2/3 complex subunit 1B OS=Mus musculus OX=10090 GN=Arpc1b	Arpc1b	41.063	12.1	4	4	Mitochondria, cytoplasm
Q9CVB6	Actin-related protein 2/3 complex subunit 2 OS=Mus musculus OX=10090 GN=Arpc2	Arpc2	34.357	7.7	3	3	Mitochondria, cytoplasm
Q9CPW4	Actin-related protein 2/3 complex subunit 5 OS=Mus musculus OX=10090 GN=Arpc5	Arpc5	16.288	20.5	2	2	Mitochondria, cytoplasm
Q9D898	Actin-related protein 2/3 complex subunit 5-like protein OS=Mus musculus OX=10090 GN=Arpc5l	Arpc5l	16.98	13.1	2	2	Mitochondria, cytoplasm
Q99JY9	Actin-related protein 3 OS=Mus musculus OX=10090 GN=Actr3	Actr3	47.357	20.3	9	9	Mitochondria, cytoplasm
P31786	Acyl-CoA-binding protein OS=Mus musculus OX=10090 GN=Dbi	Dbi	10	28.7	2	2	Mitochondria, cytoplasm
O55137	Acyl-coenzyme A thioesterase 1 OS=Mus musculus OX=10090 GN=Acot1	Acot1	46.135	22	10	2	Mitochondria, cytoplasm
Q9CQR4	Acyl-coenzyme A thioesterase 13 OS=Mus musculus OX=10090 GN=Acot13	Acot13	15.183	44.3	6	6	Mitochondria, cytoplasm
P58137	Acyl-coenzyme A thioesterase 8 OS=Mus musculus OX=10090 GN=Acot8	Acot8	35.827	7.5	2	2	Mitochondria, cytoplasm
P97823	Acyl-protein thioesterase 1 OS=Mus musculus OX=10090 GN=Lypla1	Lypla1	24.687	17	4	4	Mitochondria, cytoplasm
P00329	Alcohol dehydrogenase 1 OS=Mus musculus OX=10090 GN=Adh1	Adh1	39.771	8.8	4	4	Mitochondria, cytoplasm
P28474	Alcohol dehydrogenase class-3 OS=Mus musculus OX=10090 GN=Adh5	Adh5	39.547	17.9	8	8	Mitochondria, cytoplasm
P21300	Aldose reductase-related protein 1 OS=Mus musculus OX=10090 GN=Akr1b7	Akr1b7	35.988	11.7	6	4	Mitochondria, cytoplasm
P45377	Aldose reductase-related protein 2 OS=Mus musculus OX=10090 GN=Akr1b8	Akr1b8	36.12	10.4	3	1	Mitochondria, cytoplasm
O09174	Alpha-methylacyl-CoA racemase OS=Mus musculus OX=10090 GN=Amacr	Amacr	41.704	23.9	9	9	Mitochondria, cytoplasm
Q9Z1T1	AP-3 complex subunit beta-1 OS=Mus musculus OX=10090 GN=Ap3b1	Ap3b1	122.74	2.5	3	3	Mitochondria, cytoplasm
Q9EPB4	Apoptosis-associated speck-like protein containing a CARD OS=Mus musculus OX=10090 GN=Pycard	Pycard	21.458	8.3	2	2	Mitochondria, cytoplasm
Q91V92	ATP-citrate synthase OS=Mus musculus OX=10090 GN=Acly	Acly	119.73	1.8	2	2	Mitochondria, cytoplasm
Q91VR5	ATP-dependent RNA helicase DDX1 OS=Mus musculus OX=10090 GN=Ddx1	Ddx1	82.499	13.2	10	10	Mitochondria, cytoplasm
Q8CI32	BAG family molecular chaperone regulator 5 OS=Mus musculus OX=10090 GN=Bag5	Bag5	50.942	4.3	2	2	Mitochondria, cytoplasm
O08734	Bcl-2 homologous antagonist/killer OS=Mus musculus OX=10090 GN=Bak1	Bak1	23.294	8.6	2	2	Mitochondria, cytoplasm
O55003	BCL2/adenovirus E1B 19 kDa protein-interacting protein 3 OS=Mus musculus OX=10090 GN=Bnip3	Bnip3	20.978	14.4	3	3	Mitochondria, cytoplasm
O35350	Calpain-1 catalytic subunit OS=Mus musculus OX=10090 GN=Capn1	Capn1	82.105	2.4	2	2	Mitochondria, cytoplasm
O08529	Calpain-2 catalytic subunit OS=Mus musculus OX=10090 GN=Capn2	Capn2	79.871	11.1	7	7	Mitochondria, cytoplasm
Q9D1I2	Caspase recruitment domain-containing protein 19 OS=Mus musculus OX=10090 GN=Card19	Card19	20.936	15.8	3	3	Mitochondria, cytoplasm
P24270	Catalase OS=Mus musculus OX=10090 GN=Cat	Cat	59.795	40.6	21	21	Mitochondria, cytoplasm
P49817	Caveolin-1 OS=Mus musculus OX=10090 GN=Cav1	Cav1	20.538	39.3	8	6	Mitochondria, cytoplasm
Q91WS0	CDGSH iron-sulfur domain-containing protein 1 OS=Mus musculus OX=10090 GN=Cisd1	Cisd1	12.097	44.4	5	5	Mitochondria, cytoplasm
Q9CQB5	CDGSH iron-sulfur domain-containing protein 2 OS=Mus musculus OX=10090 GN=Cisd2	Cisd2	15.242	40	5	5	Mitochondria, cytoplasm
Q9Z1Q5	Chloride intracellular channel protein 1 OS=Mus musculus OX=10090 GN=Clic1	Clic1	27.013	3.7	1	1	Mitochondria, cytoplasm
Q9QYB1	Chloride intracellular channel protein 4 OS=Mus musculus OX=10090 GN=Clic4	Clic4	28.729	11.9	2	2	Mitochondria, cytoplasm
Q68FD5	Clathrin heavy chain 1 OS=Mus musculus OX=10090 GN=Cltc	Cltc	191.55	20.5	34	34	Mitochondria, cytoplasm
Q9EQS3	c-Myc-binding protein OS=Mus musculus OX=10090 GN=Mycbp	Mycbp	11.97	25.2	3	3	Mitochondria, cytoplasm
Q8BT60	Copine-3 OS=Mus musculus OX=10090 GN=Cpne3	Cpne3	59.584	8.8	5	4	Mitochondria, cytoplasm
Q04447	Creatine kinase B-type OS=Mus musculus OX=10090 GN=Ckb	Ckb	42.713	16.5	6	5	Mitochondria, cytoplasm
P28271	Cytoplasmic aconitate hydratase OS=Mus musculus OX=10090 GN=Aco1	Aco1	98.124	7.1	7	7	Mitochondria, cytoplasm
Q8R0Y6	Cytosolic 10-formyltetrahydrofolate dehydrogenase OS=Mus musculus OX=10090 GN=Aldh1l1	Aldh1l1	98.708	3.1	3	1	Mitochondria, cytoplasm
Q8K1M6	Dynamin-1-like protein OS=Mus musculus OX=10090 GN=Dnm1l	Dnm1l	82.657	14.8	11	11	Mitochondria, cytoplasm
P39054	Dynamin-2 OS=Mus musculus OX=10090 GN=Dnm2	Dnm2	98.144	5.2	5	3	Mitochondria, cytoplasm
Q8BZ98	Dynamin-3 OS=Mus musculus OX=10090 GN=Dnm3	Dnm3	97.189	3.4	3	1	Mitochondria, cytoplasm
Q9JK48	Endophilin-B1 OS=Mus musculus OX=10090 GN=Sh3glb1	Sh3glb1	40.855	14.5	5	5	Mitochondria, cytoplasm
Q9CRD2	ER membrane protein complex subunit 2 OS=Mus musculus OX=10090 GN=Emc2	Emc2	34.934	17.2	5	5	Mitochondria, cytoplasm
P54116	Erythrocyte band 7 integral membrane protein OS=Mus musculus OX=10090 GN=Stom	Stom	31.375	32.7	8	8	Mitochondria, cytoplasm
P05064	Fructose-bisphosphate aldolase A OS=Mus musculus OX=10090 GN=Aldoa	Aldoa	39.355	49.2	22	20	Mitochondria, cytoplasm
P05063	Fructose-bisphosphate aldolase C OS=Mus musculus OX=10090 GN=Aldoc	Aldoc	39.394	8	3	1	Mitochondria, cytoplasm
P15105	Glutamine synthetase OS=Mus musculus OX=10090 GN=Glul	Glul	42.119	4.3	2	2	Mitochondria, cytoplasm
Q9QUH0	Glutaredoxin-1 OS=Mus musculus OX=10090 GN=Glrx	Glrx	11.871	10.3	1	1	Mitochondria, cytoplasm
P24472	Glutathione S-transferase A4 OS=Mus musculus OX=10090 GN=Gsta4	Gsta4	25.564	18	4	4	Mitochondria, cytoplasm
P46425	Glutathione S-transferase P 2 OS=Mus musculus OX=10090 GN=Gstp2	Gstp2	23.537	8.6	2	2	Mitochondria, cytoplasm
P16858	Glyceraldehyde-3-phosphate dehydrogenase OS=Mus musculus OX=10090 GN=Gapdh	Gapdh	35.81	39.3	11	11	Mitochondria, cytoplasm
Q9WV60	Glycogen synthase kinase-3 beta OS=Mus musculus OX=10090 GN=Gsk3b	Gsk3b	46.71	7.6	3	3	Mitochondria, cytoplasm
Q61411	GTPase HRas OS=Mus musculus OX=10090 GN=Hras	Hras	21.298	31.2	6	2	Mitochondria, cytoplasm
Q99JY3	GTPase IMAP family member 4 OS=Mus musculus OX=10090 GN=Gimap4	Gimap4	24.554	11	3	3	Mitochondria, cytoplasm
Q75N62	GTPase IMAP family member 8 OS=Mus musculus OX=10090 GN=Gimap8	Gimap8	76.843	1.3	1	1	Mitochondria, cytoplasm
P32883	GTPase KRas OS=Mus musculus OX=10090 GN=Kras	Kras	21.656	24.9	4	2	Mitochondria, cytoplasm
P08556	GTPase NRas OS=Mus musculus OX=10090 GN=Nras	Nras	21.199	26.5	5	0	Mitochondria, cytoplasm
P36536	GTP-binding protein SAR1a OS=Mus musculus OX=10090 GN=Sar1a	Sar1a	22.371	9.6	2	1	Mitochondria, cytoplasm
Q9CQC9	GTP-binding protein SAR1b OS=Mus musculus OX=10090 GN=Sar1b	Sar1b	22.382	15.7	3	2	Mitochondria, cytoplasm
P08752	Guanine nucleotide-binding protein G(i) subunit alpha-2 OS=Mus musculus OX=10090 GN=Gnai2	Gnai2	40.489	22.5	7	6	Mitochondria, cytoplasm
P63213	Guanine nucleotide-binding protein G(I)/G(S)/G(O) subunit gamma-2 OS=Mus musculus OX=10090 GN=Gng2	Gng2	7.8501	22.5	1	1	Mitochondria, cytoplasm
Q80SZ7	Guanine nucleotide-binding protein G(I)/G(S)/G(O) subunit gamma-5 OS=Mus musculus OX=10090 GN=Gng5	Gng5	7.3184	27.9	2	2	Mitochondria, cytoplasm
Q61017	Guanine nucleotide-binding protein G(I)/G(S)/G(O) subunit gamma-T2 OS=Mus musculus OX=10090 GN=Gngt2	Gngt2	7.8019	14.5	1	1	Mitochondria, cytoplasm
P62874	Guanine nucleotide-binding protein G(I)/G(S)/G(T) subunit beta-1 OS=Mus musculus OX=10090 GN=Gnb1	Gnb1	37.377	23.5	7	2	Mitochondria, cytoplasm
P62880	Guanine nucleotide-binding protein G(I)/G(S)/G(T) subunit beta-2 OS=Mus musculus OX=10090 GN=Gnb2	Gnb2	37.331	21.8	7	3	Mitochondria, cytoplasm
Q61011	Guanine nucleotide-binding protein G(I)/G(S)/G(T) subunit beta-3 OS=Mus musculus OX=10090 GN=Gnb3	Gnb3	37.24	8.5	3	1	Mitochondria, cytoplasm
P63094	Guanine nucleotide-binding protein G(s) subunit alpha isoforms short OS=Mus musculus OX=10090 GN=Gnas	Gnas	45.663	32.5	11	10	Mitochondria, cytoplasm
P21278	Guanine nucleotide-binding protein subunit alpha-11 OS=Mus musculus OX=10090 GN=Gna11	Gna11	42.024	27	10	7	Mitochondria, cytoplasm
P29387	Guanine nucleotide-binding protein subunit beta-4 OS=Mus musculus OX=10090 GN=Gnb4	Gnb4	37.379	11.2	4	2	Mitochondria, cytoplasm
Q61696	Heat shock 70 kDa protein 1A OS=Mus musculus OX=10090 GN=Hspa1a	Hspa1a	70.078	14.8	8	2	Mitochondria, cytoplasm
Q61316	Heat shock 70 kDa protein 4 OS=Mus musculus OX=10090 GN=Hspa4	Hspa4	94.132	30.1	24	23	Mitochondria, cytoplasm
P48722	Heat shock 70 kDa protein 4L OS=Mus musculus OX=10090 GN=Hspa4l	Hspa4l	94.381	12.6	10	9	Mitochondria, cytoplasm
P63017	Heat shock cognate 71 kDa protein OS=Mus musculus OX=10090 GN=Hspa8	Hspa8	70.87	48.9	33	27	Mitochondria, cytoplasm
Q61699	Heat shock protein 105 kDa OS=Mus musculus OX=10090 GN=Hsph1	Hsph1	96.406	6.8	5	4	Mitochondria, cytoplasm
P07901	Heat shock protein HSP 90-alpha OS=Mus musculus OX=10090 GN=Hsp90aa1	Hsp90aa1	84.787	22.4	17	9	Mitochondria, cytoplasm
P11499	Heat shock protein HSP 90-beta OS=Mus musculus OX=10090 GN=Hsp90ab1	Hsp90ab1	83.28	30.7	24	14	Mitochondria, cytoplasm
P17710	Hexokinase-1 OS=Mus musculus OX=10090 GN=Hk1	Hk1	108.3	27.9	29	26	Mitochondria, cytoplasm
O08528	Hexokinase-2 OS=Mus musculus OX=10090 GN=Hk2	Hk2	102.53	29.2	24	21	Mitochondria, cytoplasm
Q2TPA8	Hydroxysteroid dehydrogenase-like protein 2 OS=Mus musculus OX=10090 GN=Hsdl2	Hsdl2	54.208	37.8	18	18	Mitochondria, cytoplasm
Q8BTX9	Inactive hydroxysteroid dehydrogenase-like protein 1 OS=Mus musculus OX=10090 GN=Hsdl1	Hsdl1	36.867	8.8	3	3	Mitochondria, cytoplasm
O88844	Isocitrate dehydrogenase [NADP] cytoplasmic OS=Mus musculus OX=10090 GN=Idh1	Idh1	46.674	22.2	10	10	Mitochondria, cytoplasm
P58044	Isopentenyl-diphosphate Delta-isomerase 1 OS=Mus musculus OX=10090 GN=Idi1	Idi1	26.289	4.4	1	1	Mitochondria, cytoplasm
Q8BTY1	Kynurenine--oxoglutarate transaminase 1 OS=Mus musculus OX=10090 GN=Kyat1	Kyat1	47.563	8	4	4	Mitochondria, cytoplasm
Q922Q8	Leucine-rich repeat-containing protein 59 OS=Mus musculus OX=10090 GN=Lrrc59	Lrrc59	34.877	5.9	2	2	Mitochondria, cytoplasm
P06151	L-lactate dehydrogenase A chain OS=Mus musculus OX=10090 GN=Ldha	Ldha	36.498	27.1	10	9	Mitochondria, cytoplasm
P16125	L-lactate dehydrogenase B chain OS=Mus musculus OX=10090 GN=Ldhb	Ldhb	36.572	35	12	11	Mitochondria, cytoplasm
P41216	Long-chain-fatty-acid--CoA ligase 1 OS=Mus musculus OX=10090 GN=Acsl1	Acsl1	77.951	45.4	32	32	Mitochondria, cytoplasm
Q91WC3	Long-chain-fatty-acid--CoA ligase 6 OS=Mus musculus OX=10090 GN=Acsl6	Acsl6	78.016	7.6	5	5	Mitochondria, cytoplasm
Q8K215	LYR motif-containing protein 4 OS=Mus musculus OX=10090 GN=Lyrm4	Lyrm4	10.854	19.8	2	2	Mitochondria, cytoplasm
Q9DAR7	m7GpppX diphosphatase OS=Mus musculus OX=10090 GN=Dcps	Dcps	38.988	10.4	3	3	Mitochondria, cytoplasm
O55022	Membrane-associated progesterone receptor component 1 OS=Mus musculus OX=10090 GN=Pgrmc1	Pgrmc1	21.694	15.9	3	2	Mitochondria, cytoplasm
O88441	Metaxin-2 OS=Mus musculus OX=10090 GN=Mtx2	Mtx2	29.758	24	7	7	Mitochondria, cytoplasm
Q9CRB9	MICOS complex subunit Mic19 OS=Mus musculus OX=10090 GN=Chchd3	Chchd3	26.334	44.5	13	13	Mitochondria, cytoplasm
P37040	NADPH--cytochrome P450 reductase OS=Mus musculus OX=10090 GN=Por	Por	77.043	12.8	9	9	Mitochondria, cytoplasm
P32020	Non-specific lipid-transfer protein OS=Mus musculus OX=10090 GN=Scp2	Scp2	59.125	19.2	14	14	Mitochondria, cytoplasm
Q01768	Nucleoside diphosphate kinase B OS=Mus musculus OX=10090 GN=Nme2	Nme2	17.363	61.8	11	11	mitochondria, cytoplasm
Q9CR24	Nucleoside diphosphate-linked moiety X motif 8 OS=Mus musculus OX=10090 GN=Nudt8	Nudt8	23.252	16.2	3	3	mitochondria, cytoplasm
Q9CR16	Peptidyl-prolyl cis-trans isomerase D OS=Mus musculus OX=10090 GN=Ppid	Ppid	40.742	16.2	7	6	Mitochondria, cytoplasm
P30416	Peptidyl-prolyl cis-trans isomerase FKBP4 OS=Mus musculus OX=10090 GN=Fkbp4	Fkbp4	51.572	8.3	4	4	Mitochondria, cytoplasm
O35465	Peptidyl-prolyl cis-trans isomerase FKBP8 OS=Mus musculus OX=10090 GN=Fkbp8	Fkbp8	43.528	5.5	2	2	Mitochondria, cytoplasm
Q9QUR7	Peptidyl-prolyl cis-trans isomerase NIMA-interacting 1 OS=Mus musculus OX=10090 GN=Pin1	Pin1	18.37	7.3	1	1	Mitochondria, cytoplasm
P35700	Peroxiredoxin-1 OS=Mus musculus OX=10090 GN=Prdx1	Prdx1	22.176	40.2	8	7	Mitochondria, cytoplasm
Q61171	Peroxiredoxin-2 OS=Mus musculus OX=10090 GN=Prdx2	Prdx2	21.778	23.2	5	5	Mitochondria, cytoplasm
O08709	Peroxiredoxin-6 OS=Mus musculus OX=10090 GN=Prdx6	Prdx6	24.87	27.2	7	7	Mitochondria, cytoplasm
Q9R0H0	Peroxisomal acyl-coenzyme A oxidase 1 OS=Mus musculus OX=10090 GN=Acox1	Acox1	74.648	24.5	13	13	Mitochondria, cytoplasm
Q9EPL9	Peroxisomal acyl-coenzyme A oxidase 3 OS=Mus musculus OX=10090 GN=Acox3	Acox3	78.403	10.1	7	7	Mitochondria, cytoplasm
Q9DBM2	Peroxisomal bifunctional enzyme OS=Mus musculus OX=10090 GN=Ehhadh	Ehhadh	78.301	23	13	13	Mitochondria, cytoplasm
Q8VCI5	Peroxisomal biogenesis factor 19 OS=Mus musculus OX=10090 GN=Pex19	Pex19	32.733	14	4	4	Mitochondria, cytoplasm
Q9DC50	Peroxisomal carnitine O-octanoyltransferase OS=Mus musculus OX=10090 GN=Crot	Crot	70.264	2	1	1	Mitochondria, cytoplasm
Q9D0K1	Peroxisomal membrane protein PEX13 OS=Mus musculus OX=10090 GN=Pex13	Pex13	44.609	5.4	2	2	Mitochondria, cytoplasm
Q91XC9	Peroxisomal membrane protein PEX16 OS=Mus musculus OX=10090 GN=Pex16	Pex16	38.677	3.9	1	1	Mitochondria, cytoplasm
P51660	Peroxisomal multifunctional enzyme type 2 OS=Mus musculus OX=10090 GN=Hsd17b4	Hsd17b4	79.481	25.3	16	16	Mitochondria, cytoplasm
P70296	Phosphatidylethanolamine-binding protein 1 OS=Mus musculus OX=10090 GN=Pebp1	Pebp1	20.83	31	5	5	Mitochondria, cytoplasm
Q2TBE6	Phosphatidylinositol 4-kinase type 2-alpha OS=Mus musculus OX=10090 GN=Pi4k2a	Pi4k2a	54.257	17.1	9	9	Mitochondria, cytoplasm
Q9D3P8	Plasminogen receptor (KT) OS=Mus musculus OX=10090 GN=Plgrkt	Plgrkt	17.261	6.8	1	1	Mitochondria, cytoplasm
Q3TB82	Pleckstrin homology domain-containing family F member 1 OS=Mus musculus OX=10090 GN=Plekhf1	Plekhf1	31.157	3.6	1	1	Mitochondria, cytoplasm
O70591	Prefoldin subunit 2 OS=Mus musculus OX=10090 GN=Pfdn2	Pfdn2	16.534	16.2	2	2	Mitochondria, cytoplasm
P67778	Prohibitin OS=Mus musculus OX=10090 GN=Phb	Phb	29.82	44.1	12	12	Mitochondria, cytoplasm
O35129	Prohibitin-2 OS=Mus musculus OX=10090 GN=Phb2	Phb2	33.296	49.5	16	16	Mitochondria, cytoplasm
Q9Z2U1	Proteasome subunit alpha type-5 OS=Mus musculus OX=10090 GN=Psma5	Psma5	26.411	28.2	5	5	Mitochondria, cytoplasm
Q9QUM9	Proteasome subunit alpha type-6 OS=Mus musculus OX=10090 GN=Psma6	Psma6	27.372	30.9	8	8	Mitochondria, cytoplasm
Q9Z2U0	Proteasome subunit alpha type-7 OS=Mus musculus OX=10090 GN=Psma7	Psma7	27.855	10.1	3	3	Mitochondria, cytoplasm
O09061	Proteasome subunit beta type-1 OS=Mus musculus OX=10090 GN=Psmb1	Psmb1	26.372	20	4	4	Mitochondria, cytoplasm
O35955	Proteasome subunit beta type-10 OS=Mus musculus OX=10090 GN=Psmb10	Psmb10	29.063	17.9	5	5	Mitochondria, cytoplasm
Q8CJG0	Protein argonaute-2 OS=Mus musculus OX=10090 GN=Ago2	Ago2	97.303	2.9	2	2	Mitochondria, cytoplasm
Q9CR98	Protein FAM136A OS=Mus musculus OX=10090 GN=Fam136a	Fam136a	15.674	17.4	3	3	Mitochondria, cytoplasm
Q501J2	Protein FAM173A OS=Mus musculus OX=10090 GN=Fam173a	Fam173a	24.739	26.2	5	5	Mitochondria, cytoplasm
Q9D1Z3	Protein FAM173B OS=Mus musculus OX=10090 GN=Fam173b	Fam173b	27.397	16.2	3	3	Mitochondria, cytoplasm
E9Q8I9	Protein furry homolog OS=Mus musculus OX=10090 GN=Fry	Fry	339.09	0.6	2	2	Mitochondria, cytoplasm
Q8BUV8	Protein GPR107 OS=Mus musculus OX=10090 GN=Gpr107	Gpr107	62.055	4.9	3	3	Mitochondria, cytoplasm
Q5XKN4	Protein jagunal homolog 1 OS=Mus musculus OX=10090 GN=Jagn1	Jagn1	21.102	13.1	2	2	Mitochondria, cytoplasm
P20444	Protein kinase C alpha type OS=Mus musculus OX=10090 GN=Prkca	Prkca	76.851	3.7	3	3	Mitochondria, cytoplasm
P16054	Protein kinase C epsilon type OS=Mus musculus OX=10090 GN=Prkce	Prkce	83.56	1.6	1	1	Mitochondria, cytoplasm
Q8R4S0	Protein phosphatase 1 regulatory subunit 14C OS=Mus musculus OX=10090 GN=Ppp1r14c	Ppp1r14c	17.754	10.4	1	1	Mitochondria, cytoplasm
Q99MR9	Protein phosphatase 1 regulatory subunit 3A OS=Mus musculus OX=10090 GN=Ppp1r3a	Ppp1r3a	121.43	7.1	7	7	Mitochondria, cytoplasm
Q3UM45	Protein phosphatase 1 regulatory subunit 7 OS=Mus musculus OX=10090 GN=Ppp1r7	Ppp1r7	41.291	11.1	4	4	Mitochondria, cytoplasm
P49443	Protein phosphatase 1A OS=Mus musculus OX=10090 GN=Ppm1a	Ppm1a	42.432	27.2	10	9	Mitochondria, cytoplasm
P36993	Protein phosphatase 1B OS=Mus musculus OX=10090 GN=Ppm1b	Ppm1b	42.795	6.4	2	1	Mitochondria, cytoplasm
Q01405	Protein transport protein Sec23A OS=Mus musculus OX=10090 GN=Sec23a	Sec23a	86.161	3.5	3	3	Mitochondria, cytoplasm
Q99LX0	Protein/nucleic acid deglycase DJ-1 OS=Mus musculus OX=10090 GN=Park7	Park7	20.021	35.4	8	8	Mitochondria, cytoplasm
P21981	Protein-glutamine gamma-glutamyltransferase 2 OS=Mus musculus OX=10090 GN=Tgm2	Tgm2	77.06	26.2	16	16	Mitochondria, cytoplasm
Q9Z2Y8	Pyridoxal phosphate homeostasis protein OS=Mus musculus OX=10090 GN=Plpbp	Plpbp	30.048	22.6	6	6	Mitochondria, cytoplasm
P52480	Pyruvate kinase PKM OS=Mus musculus OX=10090 GN=Pkm	Pkm	57.844	35.4	19	18	Mitochondria, cytoplasm
Q9CQ22	Ragulator complex protein LAMTOR1 OS=Mus musculus OX=10090 GN=Lamtor1	Lamtor1	17.749	14.9	2	2	Mitochondria, cytoplasm
P63001	Ras-related C3 botulinum toxin substrate 1 OS=Mus musculus OX=10090 GN=Rac1	Rac1	21.45	39.1	6	5	Mitochondria, cytoplasm
P61027	Ras-related protein Rab-10 OS=Mus musculus OX=10090 GN=Rab10	Rab10	22.541	23.5	7	6	Mitochondria, cytoplasm
P35293	Ras-related protein Rab-18 OS=Mus musculus OX=10090 GN=Rab18	Rab18	23.035	29.6	5	5	Mitochondria, cytoplasm
P62821	Ras-related protein Rab-1A OS=Mus musculus OX=10090 GN=Rab1A	Rab1A	22.677	34.1	9	4	Mitochondria, cytoplasm
Q9D1G1	Ras-related protein Rab-1B OS=Mus musculus OX=10090 GN=Rab1b	Rab1b	22.187	49.3	10	5	Mitochondria, cytoplasm
P35282	Ras-related protein Rab-21 OS=Mus musculus OX=10090 GN=Rab21	Rab21	24.106	10.8	2	2	Mitochondria, cytoplasm
P35285	Ras-related protein Rab-22A OS=Mus musculus OX=10090 GN=Rab22a	Rab22a	21.802	19.1	4	4	Mitochondria, cytoplasm
P35290	Ras-related protein Rab-24 OS=Mus musculus OX=10090 GN=Rab24	Rab24	23.144	5.4	1	1	Mitochondria, cytoplasm
Q99P58	Ras-related protein Rab-27B OS=Mus musculus OX=10090 GN=Rab27b	Rab27b	24.56	5	1	1	Mitochondria, cytoplasm
P53994	Ras-related protein Rab-2A OS=Mus musculus OX=10090 GN=Rab2a	Rab2a	23.547	40.6	7	7	Mitochondria, cytoplasm
Q6PHN9	Ras-related protein Rab-35 OS=Mus musculus OX=10090 GN=Rab35	Rab35	23.025	25.4	6	6	Mitochondria, cytoplasm
P35278	Ras-related protein Rab-5C OS=Mus musculus OX=10090 GN=Rab5c	Rab5c	23.412	27.8	5	3	Mitochondria, cytoplasm
P35279	Ras-related protein Rab-6A OS=Mus musculus OX=10090 GN=Rab6a	Rab6a	23.59	21.2	4	4	Mitochondria, cytoplasm
P51150	Ras-related protein Rab-7a OS=Mus musculus OX=10090 GN=Rab7a	Rab7a	23.489	32.4	6	6	Mitochondria, cytoplasm
P55258	Ras-related protein Rab-8A OS=Mus musculus OX=10090 GN=Rab8a	Rab8a	23.668	12.6	3	1	Mitochondria, cytoplasm
P61028	Ras-related protein Rab-8B OS=Mus musculus OX=10090 GN=Rab8b	Rab8b	23.603	15.5	3	1	Mitochondria, cytoplasm
Q9R0M6	Ras-related protein Rab-9A OS=Mus musculus OX=10090 GN=Rab9a	Rab9a	22.909	18.9	3	3	Mitochondria, cytoplasm
P63321	Ras-related protein Ral-A OS=Mus musculus OX=10090 GN=Rala	Rala	23.553	25.7	5	3	Mitochondria, cytoplasm
Q9JIW9	Ras-related protein Ral-B OS=Mus musculus OX=10090 GN=Ralb	Ralb	23.349	13.1	3	1	Mitochondria, cytoplasm
P62835	Ras-related protein Rap-1A OS=Mus musculus OX=10090 GN=Rap1a	Rap1a	20.987	27.2	6	3	Mitochondria, cytoplasm
Q68FE6	Rho family-interacting cell polarization regulator 1 OS=Mus musculus OX=10090 GN=Ripor1	Ripor1	132.35	0.7	1	1	Mitochondria, cytoplasm
Q8R127	Saccharopine dehydrogenase-like oxidoreductase OS=Mus musculus OX=10090 GN=Sccpdh	Sccpdh	47.129	8.6	4	4	Mitochondria, cytoplasm
P28661	Septin-4 OS=Mus musculus OX=10090 GN=Sept4	Sept4	54.935	4.8	3	2	Mitochondria, cytoplasm
Q9EPB5	Serine hydrolase-like protein OS=Mus musculus OX=10090 GN=Serhl	Serhl	35.31	27.7	8	8	Mitochondria, cytoplasm
Q99KH8	Serine/threonine-protein kinase 24 OS=Mus musculus OX=10090 GN=Stk24	Stk24	47.953	5.3	2	2	Mitochondria, cytoplasm
Q91VJ4	Serine/threonine-protein kinase 38 OS=Mus musculus OX=10090 GN=Stk38	Stk38	54.174	2.6	1	1	Mitochondria, cytoplasm
Q8K1R7	Serine/threonine-protein kinase Nek9 OS=Mus musculus OX=10090 GN=Nek9	Nek9	107.14	3	3	3	Mitochondria, cytoplasm
P63328	Serine/threonine-protein phosphatase 2B catalytic subunit alpha isoform OS=Mus musculus OX=10090 GN=Ppp3ca	Ppp3ca	58.643	8.8	4	4	Mitochondria, cytoplasm
Q78RX3	Small integral membrane protein 12 OS=Mus musculus OX=10090 GN=Smim12	Smim12	10.795	18.5	2	2	Mitochondria, cytoplasm
Q9CQQ0	Small integral membrane protein 8 OS=Mus musculus OX=10090 GN=Smim8	Smim8	11.064	17.5	2	2	Mitochondria, cytoplasm
P62309	Small nuclear ribonucleoprotein G OS=Mus musculus OX=10090 GN=Snrpg	Snrpg	8.496	9.2	1	1	Mitochondria, cytoplasm
P62317	Small nuclear ribonucleoprotein Sm D2 OS=Mus musculus OX=10090 GN=Snrpd2	Snrpd2	13.527	15.3	2	2	Mitochondria, cytoplasm
P62320	Small nuclear ribonucleoprotein Sm D3 OS=Mus musculus OX=10090 GN=Snrpd3	Snrpd3	13.916	7.1	1	1	Mitochondria, cytoplasm
Q78PY7	Staphylococcal nuclease domain-containing protein 1 OS=Mus musculus OX=10090 GN=Snd1	Snd1	102.09	6.9	8	8	Mitochondria, cytoplasm
P08228	Superoxide dismutase [Cu-Zn] OS=Mus musculus OX=10090 GN=Sod1	Sod1	15.942	37	5	5	Mitochondria, cytoplasm
Q62465	Synaptic vesicle membrane protein VAT-1 homolog OS=Mus musculus OX=10090 GN=Vat1	Vat1	43.096	19	7	7	Mitochondria, cytoplasm
Q9CQW1	Synaptobrevin homolog YKT6 OS=Mus musculus OX=10090 GN=Ykt6	Ykt6	22.314	20.2	5	5	Mitochondria, cytoplasm
Q9D6K5	Synaptojanin-2-binding protein OS=Mus musculus OX=10090 GN=Synj2bp	Synj2bp	15.815	22.8	3	3	Mitochondria, cytoplasm
O09044	Synaptosomal-associated protein 23 OS=Mus musculus OX=10090 GN=Snap23	Snap23	23.261	44.3	6	6	Mitochondria, cytoplasm
O08599	Syntaxin-binding protein 1 OS=Mus musculus OX=10090 GN=Stxbp1	Stxbp1	67.568	4.2	2	2	Mitochondria, cytoplasm
Q9CXF4	TBC1 domain family member 15 OS=Mus musculus OX=10090 GN=Tbc1d15	Tbc1d15	76.526	2.4	2	2	Mitochondria, cytoplasm
Q9QUI0	Transforming protein RhoA OS=Mus musculus OX=10090 GN=Rhoa	Rhoa	21.782	24.9	5	5	Mitochondria, cytoplasm
P54797	Transport and Golgi organization 2 homolog OS=Mus musculus OX=10090 GN=Tango2	Tango2	30.947	6.9	2	2	Mitochondria, cytoplasm
Q7TQD2	Tubulin polymerization-promoting protein OS=Mus musculus OX=10090 GN=Tppp	Tppp	23.574	4.1	1	1	Mitochondria, cytoplasm
Q9CZY3	Ubiquitin-conjugating enzyme E2 variant 1 OS=Mus musculus OX=10090 GN=Ube2v1	Ube2v1	16.355	25.9	3	3	Mitochondria, cytoplasm
Q9CR09	Ubiquitin-fold modifier-conjugating enzyme 1 OS=Mus musculus OX=10090 GN=Ufc1	Ufc1	19.481	5.4	1	1	Mitochondria, cytoplasm
Q8CGY8	UDP-N-acetylglucosamine--peptide N-acetylglucosaminyltransferase 110 kDa subunit OS=Mus musculus OX=10090 GN=Ogt	Ogt	116.95	3.7	4	4	Mitochondria, cytoplasm
Q9EQH3	Vacuolar protein sorting-associated protein 35 OS=Mus musculus OX=10090 GN=Vps35	Vps35	91.712	16.8	12	12	Mitochondria, cytoplasm
Q9CQ80	Vacuolar protein-sorting-associated protein 25 OS=Mus musculus OX=10090 GN=Vps25	Vps25	20.747	9.7	2	2	Mitochondria, cytoplasm
Q9Z1Q9	Valine--tRNA ligase OS=Mus musculus OX=10090 GN=Vars	Vars	140.21	3.2	4	4	Mitochondria, cytoplasm
Q6QD59	Vesicle transport protein SEC20 OS=Mus musculus OX=10090 GN=Bnip1	Bnip1	26.175	7.9	2	2	Mitochondria, cytoplasm
Q8CC88	von Willebrand factor A domain-containing protein 8 OS=Mus musculus OX=10090 GN=Vwa8	Vwa8	213.42	39.6	72	72	Mitochondria, cytoplasm
P50516	V-type proton ATPase catalytic subunit A OS=Mus musculus OX=10090 GN=Atp6v1a	Atp6v1a	68.325	9.2	6	6	Mitochondria, cytoplasm
P50518	V-type proton ATPase subunit E 1 OS=Mus musculus OX=10090 GN=Atp6v1e1	Atp6v1e1	26.157	16.4	4	4	Mitochondria, cytoplasm
Q9CWU6	Ubiquinol-cytochrome-c reductase complex assembly factor 1 OS=Mus musculus OX=10090 GN=Uqcc1	Uqcc1	34.299	19.3	5	5	Mitochondria
O55028	"[3-methyl-2-oxobutanoate dehydrogenase [lipoamide]] kinase, mitochondrial OS=Mus musculus OX=10090 GN=Bckdk"	Bckdk	46.587	10.7	5	5	Mitochondria
Q8BFP9	"[Pyruvate dehydrogenase (acetyl-transferring)] kinase isozyme 1, mitochondrial OS=Mus musculus OX=10090 GN=Pdk1"	Pdk1	48.994	24	9	9	Mitochondria
Q9JK42	"[Pyruvate dehydrogenase (acetyl-transferring)] kinase isozyme 2, mitochondrial OS=Mus musculus OX=10090 GN=Pdk2"	Pdk2	46.04	29.5	10	10	Mitochondria
O70571	"[Pyruvate dehydrogenase (acetyl-transferring)] kinase isozyme 4, mitochondrial OS=Mus musculus OX=10090 GN=Pdk4"	Pdk4	46.596	15.3	6	6	Mitochondria
Q3UV70	"[Pyruvate dehydrogenase [acetyl-transferring]]-phosphatase 1, mitochondrial OS=Mus musculus OX=10090 GN=Pdp1"	Pdp1	61.18	13.4	6	6	Mitochondria
Q9D6Y9	"1,4-alpha-glucan-branching enzyme OS=Mus musculus OX=10090 GN=Gbe1"	Gbe1	80.363	9.3	6	6	Mitochondria
Q9DCT1	"1,5-anhydro-D-fructose reductase OS=Mus musculus OX=10090 GN=Akr1e2"	Akr1e2	34.46	6.3	2	2	Mitochondria
Q64433	"10 kDa heat shock protein, mitochondrial OS=Mus musculus OX=10090 GN=Hspe1"	Hspe1	10.963	79.4	10	10	Mitochondria
Q8R3B1	"1-phosphatidylinositol 4,5-bisphosphate phosphodiesterase delta-1 OS=Mus musculus OX=10090 GN=Plcd1"	Plcd1	85.872	3.2	2	2	Mitochondria
P16330	"2',3'-cyclic-nucleotide 3'-phosphodiesterase OS=Mus musculus OX=10090 GN=Cnp"	Cnp	47.123	3.1	1	1	Mitochondria
Q9CQ62	"2,4-dienoyl-CoA reductase, mitochondrial OS=Mus musculus OX=10090 GN=Decr1"	Decr1	36.213	30.1	9	9	Mitochondria
Q80ZK0	"28S ribosomal protein S10, mitochondrial OS=Mus musculus OX=10090 GN=Mrps10"	Mrps10	18.698	23.1	3	3	Mitochondria
Q9DCA2	"28S ribosomal protein S11, mitochondrial OS=Mus musculus OX=10090 GN=Mrps11"	Mrps11	20.208	5.2	1	1	Mitochondria
O35680	"28S ribosomal protein S12, mitochondrial OS=Mus musculus OX=10090 GN=Mrps12"	Mrps12	15.437	13.7	2	2	Mitochondria
Q9DC71	"28S ribosomal protein S15, mitochondrial OS=Mus musculus OX=10090 GN=Mrps15"	Mrps15	29.463	17.8	6	6	Mitochondria
Q9CPX7	"28S ribosomal protein S16, mitochondrial OS=Mus musculus OX=10090 GN=Mrps16"	Mrps16	15.192	24.4	3	3	Mitochondria
Q9CQE3	"28S ribosomal protein S17, mitochondrial OS=Mus musculus OX=10090 GN=Mrps17"	Mrps17	13.382	15	2	2	Mitochondria
Q99N85	"28S ribosomal protein S18a, mitochondrial OS=Mus musculus OX=10090 GN=Mrps18a"	Mrps18a	22.321	18.4	3	3	Mitochondria
Q99N84	"28S ribosomal protein S18b, mitochondrial OS=Mus musculus OX=10090 GN=Mrps18b"	Mrps18b	28.702	3.9	1	1	Mitochondria
Q924T2	"28S ribosomal protein S2, mitochondrial OS=Mus musculus OX=10090 GN=Mrps2"	Mrps2	32.313	22.7	5	5	Mitochondria
P58059	"28S ribosomal protein S21, mitochondrial OS=Mus musculus OX=10090 GN=Mrps21"	Mrps21	10.561	31	2	2	Mitochondria
Q9CXW2	"28S ribosomal protein S22, mitochondrial OS=Mus musculus OX=10090 GN=Mrps22"	Mrps22	41.192	22.6	8	8	Mitochondria
Q8VE22	"28S ribosomal protein S23, mitochondrial OS=Mus musculus OX=10090 GN=Mrps23"	Mrps23	20.348	16.9	3	3	Mitochondria
Q9CQV5	"28S ribosomal protein S24, mitochondrial OS=Mus musculus OX=10090 GN=Mrps24"	Mrps24	18.901	4.8	1	1	Mitochondria
Q9D125	"28S ribosomal protein S25, mitochondrial OS=Mus musculus OX=10090 GN=Mrps25"	Mrps25	19.92	5.3	1	1	Mitochondria
Q80ZS3	"28S ribosomal protein S26, mitochondrial OS=Mus musculus OX=10090 GN=Mrps26"	Mrps26	23.443	24.5	5	5	Mitochondria
Q8BK72	"28S ribosomal protein S27, mitochondrial OS=Mus musculus OX=10090 GN=Mrps27"	Mrps27	47.778	12.3	6	6	Mitochondria
Q9CY16	"28S ribosomal protein S28, mitochondrial OS=Mus musculus OX=10090 GN=Mrps28"	Mrps28	20.52	8.1	1	1	Mitochondria
Q9ER88	"28S ribosomal protein S29, mitochondrial OS=Mus musculus OX=10090 GN=Dap3"	Dap3	44.699	23	8	8	Mitochondria
Q9D0G0	"28S ribosomal protein S30, mitochondrial OS=Mus musculus OX=10090 GN=Mrps30"	Mrps30	49.939	26.2	9	9	Mitochondria
Q61733	"28S ribosomal protein S31, mitochondrial OS=Mus musculus OX=10090 GN=Mrps31"	Mrps31	43.88	13.5	5	5	Mitochondria
Q9D2R8	"28S ribosomal protein S33, mitochondrial OS=Mus musculus OX=10090 GN=Mrps33"	Mrps33	12.459	11.3	1	1	Mitochondria
Q9JIK9	"28S ribosomal protein S34, mitochondrial OS=Mus musculus OX=10090 GN=Mrps34"	Mrps34	25.826	29.4	4	4	Mitochondria
Q8BJZ4	"28S ribosomal protein S35, mitochondrial OS=Mus musculus OX=10090 GN=Mrps35"	Mrps35	35.975	23.8	7	7	Mitochondria
Q9CQX8	"28S ribosomal protein S36, mitochondrial OS=Mus musculus OX=10090 GN=Mrps36"	Mrps36	11.101	34.3	3	3	Mitochondria
Q99N87	"28S ribosomal protein S5, mitochondrial OS=Mus musculus OX=10090 GN=Mrps5"	Mrps5	48.206	16.2	7	7	Mitochondria
P58064	"28S ribosomal protein S6, mitochondrial OS=Mus musculus OX=10090 GN=Mrps6"	Mrps6	14.308	32.8	4	4	Mitochondria
Q80X85	"28S ribosomal protein S7, mitochondrial OS=Mus musculus OX=10090 GN=Mrps7"	Mrps7	28.062	17.8	4	4	Mitochondria
Q9D7N3	"28S ribosomal protein S9, mitochondrial OS=Mus musculus OX=10090 GN=Mrps9"	Mrps9	44.929	17.2	6	6	Mitochondria
O88986	"2-amino-3-ketobutyrate coenzyme A ligase, mitochondrial OS=Mus musculus OX=10090 GN=Gcat"	Gcat	44.93	9.4	4	4	Mitochondria
Q9CXI0	"2-methoxy-6-polyprenyl-1,4-benzoquinol methylase, mitochondrial OS=Mus musculus OX=10090 GN=Coq5"	Coq5	37.335	31.2	10	10	Mitochondria
Q60597	"2-oxoglutarate dehydrogenase, mitochondrial OS=Mus musculus OX=10090 GN=Ogdh"	Ogdh	116.45	40.8	43	43	Mitochondria
P50136	"2-oxoisovalerate dehydrogenase subunit alpha, mitochondrial OS=Mus musculus OX=10090 GN=Bckdha"	Bckdha	50.37	31	12	12	Mitochondria
Q6P3A8	"2-oxoisovalerate dehydrogenase subunit beta, mitochondrial OS=Mus musculus OX=10090 GN=Bckdhb"	Bckdhb	42.88	19.5	7	7	Mitochondria
Q9Z0S1	"3'(2'),5'-bisphosphate nucleotidase 1 OS=Mus musculus OX=10090 GN=Bpnt1"	Bpnt1	33.196	23.4	7	7	Mitochondria
Q99N96	"39S ribosomal protein L1, mitochondrial OS=Mus musculus OX=10090 GN=Mrpl1"	Mrpl1	37.596	15.5	5	5	Mitochondria
Q9CQF0	"39S ribosomal protein L11, mitochondrial OS=Mus musculus OX=10090 GN=Mrpl11"	Mrpl11	20.68	35.9	8	8	Mitochondria
Q9DB15	"39S ribosomal protein L12, mitochondrial OS=Mus musculus OX=10090 GN=Mrpl12"	Mrpl12	21.708	18.4	4	4	Mitochondria
Q9D1P0	"39S ribosomal protein L13, mitochondrial OS=Mus musculus OX=10090 GN=Mrpl13"	Mrpl13	20.677	29.8	6	6	Mitochondria
Q9CPR5	"39S ribosomal protein L15, mitochondrial OS=Mus musculus OX=10090 GN=Mrpl15"	Mrpl15	33.541	26.8	7	7	Mitochondria
Q99N93	"39S ribosomal protein L16, mitochondrial OS=Mus musculus OX=10090 GN=Mrpl16"	Mrpl16	28.803	17.9	5	5	Mitochondria
Q9D8P4	"39S ribosomal protein L17, mitochondrial OS=Mus musculus OX=10090 GN=Mrpl17"	Mrpl17	20.249	10.8	2	2	Mitochondria
Q9CQL5	"39S ribosomal protein L18, mitochondrial OS=Mus musculus OX=10090 GN=Mrpl18"	Mrpl18	20.677	17.2	3	3	Mitochondria
Q9D338	"39S ribosomal protein L19, mitochondrial OS=Mus musculus OX=10090 GN=Mrpl19"	Mrpl19	33.578	14.4	5	5	Mitochondria
Q9D773	"39S ribosomal protein L2, mitochondrial OS=Mus musculus OX=10090 GN=Mrpl2"	Mrpl2	33.34	14.1	4	4	Mitochondria
Q9CQL4	"39S ribosomal protein L20, mitochondrial OS=Mus musculus OX=10090 GN=Mrpl20"	Mrpl20	17.595	18.8	2	2	Mitochondria
Q9D1N9	"39S ribosomal protein L21, mitochondrial OS=Mus musculus OX=10090 GN=Mrpl21"	Mrpl21	23.366	17.2	4	4	Mitochondria
Q8BU88	"39S ribosomal protein L22, mitochondrial OS=Mus musculus OX=10090 GN=Mrpl22"	Mrpl22	23.805	24.8	5	5	Mitochondria
O35972	"39S ribosomal protein L23, mitochondrial OS=Mus musculus OX=10090 GN=Mrpl23"	Mrpl23	17.121	8.9	1	1	Mitochondria
Q9CQ06	"39S ribosomal protein L24, mitochondrial OS=Mus musculus OX=10090 GN=Mrpl24"	Mrpl24	24.944	16.7	3	3	Mitochondria
Q99N92	"39S ribosomal protein L27, mitochondrial OS=Mus musculus OX=10090 GN=Mrpl27"	Mrpl27	15.944	21.6	3	3	Mitochondria
Q9D1B9	"39S ribosomal protein L28, mitochondrial OS=Mus musculus OX=10090 GN=Mrpl28"	Mrpl28	30.169	17.5	4	4	Mitochondria
Q99N95	"39S ribosomal protein L3, mitochondrial OS=Mus musculus OX=10090 GN=Mrpl3"	Mrpl3	39.109	17.8	8	8	Mitochondria
Q9D7N6	"39S ribosomal protein L30, mitochondrial OS=Mus musculus OX=10090 GN=Mrpl30"	Mrpl30	18.342	28.8	4	4	Mitochondria
Q9DCI9	"39S ribosomal protein L32, mitochondrial OS=Mus musculus OX=10090 GN=Mrpl32"	Mrpl32	21.733	23	3	3	Mitochondria
Q99N91	"39S ribosomal protein L34, mitochondrial OS=Mus musculus OX=10090 GN=Mrpl34"	Mrpl34	10.531	10.9	1	1	Mitochondria
Q921S7	"39S ribosomal protein L37, mitochondrial OS=Mus musculus OX=10090 GN=Mrpl37"	Mrpl37	48.34	26.5	10	10	Mitochondria
Q8K2M0	"39S ribosomal protein L38, mitochondrial OS=Mus musculus OX=10090 GN=Mrpl38"	Mrpl38	45.029	28.2	7	7	Mitochondria
Q9JKF7	"39S ribosomal protein L39, mitochondrial OS=Mus musculus OX=10090 GN=Mrpl39"	Mrpl39	38.549	19.6	7	7	Mitochondria
Q9DCU6	"39S ribosomal protein L4, mitochondrial OS=Mus musculus OX=10090 GN=Mrpl4"	Mrpl4	33.073	16.7	5	5	Mitochondria
Q9Z2Q5	"39S ribosomal protein L40, mitochondrial OS=Mus musculus OX=10090 GN=Mrpl40"	Mrpl40	24.301	4.4	1	1	Mitochondria
Q9CQN7	"39S ribosomal protein L41, mitochondrial OS=Mus musculus OX=10090 GN=Mrpl41"	Mrpl41	15.261	39.3	5	5	Mitochondria
Q9CPV3	"39S ribosomal protein L42, mitochondrial OS=Mus musculus OX=10090 GN=Mrpl42"	Mrpl42	16.493	30.3	3	3	Mitochondria
Q99N89	"39S ribosomal protein L43, mitochondrial OS=Mus musculus OX=10090 GN=Mrpl43"	Mrpl43	20.203	15.8	3	3	Mitochondria
Q9CY73	"39S ribosomal protein L44, mitochondrial OS=Mus musculus OX=10090 GN=Mrpl44"	Mrpl44	37.527	7.8	3	3	Mitochondria
Q9D0Q7	"39S ribosomal protein L45, mitochondrial OS=Mus musculus OX=10090 GN=Mrpl45"	Mrpl45	35.41	16.7	6	6	Mitochondria
Q9EQI8	"39S ribosomal protein L46, mitochondrial OS=Mus musculus OX=10090 GN=Mrpl46"	Mrpl46	32.131	14.8	4	4	Mitochondria
Q8K2Y7	"39S ribosomal protein L47, mitochondrial OS=Mus musculus OX=10090 GN=Mrpl47"	Mrpl47	29.725	29.4	8	8	Mitochondria
Q8JZS9	"39S ribosomal protein L48, mitochondrial OS=Mus musculus OX=10090 GN=Mrpl48"	Mrpl48	23.952	13.3	3	3	Mitochondria
Q9CQ40	"39S ribosomal protein L49, mitochondrial OS=Mus musculus OX=10090 GN=Mrpl49"	Mrpl49	19.133	35.5	6	6	Mitochondria
Q8VDT9	"39S ribosomal protein L50, mitochondrial OS=Mus musculus OX=10090 GN=Mrpl50"	Mrpl50	18.213	34	5	5	Mitochondria
Q9CPY1	"39S ribosomal protein L51, mitochondrial OS=Mus musculus OX=10090 GN=Mrpl51"	Mrpl51	15.103	9.4	2	2	Mitochondria
Q9D1H8	"39S ribosomal protein L53, mitochondrial OS=Mus musculus OX=10090 GN=Mrpl53"	Mrpl53	12.737	25.4	3	3	Mitochondria
Q99L13	"3-hydroxyisobutyrate dehydrogenase, mitochondrial OS=Mus musculus OX=10090 GN=Hibadh"	Hibadh	35.44	24.5	6	6	Mitochondria
Q8QZS1	"3-hydroxyisobutyryl-CoA hydrolase, mitochondrial OS=Mus musculus OX=10090 GN=Hibch"	Hibch	43.037	40	15	15	Mitochondria
Q921H8	"3-ketoacyl-CoA thiolase A, peroxisomal OS=Mus musculus OX=10090 GN=Acaa1a"	Acaa1a	43.953	31.8	11	11	Mitochondria
Q8BWT1	"3-ketoacyl-CoA thiolase, mitochondrial OS=Mus musculus OX=10090 GN=Acaa2"	Acaa2	41.829	63.7	21	21	Mitochondria
Q9D404	"3-oxoacyl-[acyl-carrier-protein] synthase, mitochondrial OS=Mus musculus OX=10090 GN=Oxsm"	Oxsm	48.627	14.4	6	6	Mitochondria
P61922	"4-aminobutyrate aminotransferase, mitochondrial OS=Mus musculus OX=10090 GN=Abat"	Abat	56.451	8.8	4	4	Mitochondria
Q66JT7	"4-hydroxybenzoate polyprenyltransferase, mitochondrial OS=Mus musculus OX=10090 GN=Coq2"	Coq2	40.504	5.1	2	2	Mitochondria
Q9JM14	"5'(3')-deoxyribonucleotidase, OS=Mus musculus OX=10090 GN=Nt5c"	Nt5c	23.076	6.5	1	1	Mitochondria
Q8VC19	"5-aminolevulinate synthase, nonspecific, mitochondrial OS=Mus musculus OX=10090 GN=Alas1"	Alas1	71.017	8.6	6	6	Mitochondria
P97478	"5-demethoxyubiquinone hydroxylase, mitochondrial OS=Mus musculus OX=10090 GN=Coq7"	Coq7	24.041	14.3	3	3	Mitochondria
P63038	"60 kDa heat shock protein, mitochondrial OS=Mus musculus OX=10090 GN=Hspd1"	Hspd1	60.955	48.9	25	25	Mitochondria
Q9DCD0	"6-phosphogluconate dehydrogenase, decarboxylating OS=Mus musculus OX=10090 GN=Pgd"	Pgd	53.247	18.6	8	8	Mitochondria
Q8QZT1	"Acetyl-CoA acetyltransferase, mitochondrial OS=Mus musculus OX=10090 GN=Acat1"	Acat1	44.816	37	15	15	Mitochondria
Q99NB1	"Acetyl-coenzyme A synthetase 2-like, mitochondrial OS=Mus musculus OX=10090 GN=Acss1"	Acss1	74.622	26.5	16	16	Mitochondria
Q99KI0	"Aconitate hydratase, mitochondrial OS=Mus musculus OX=10090 GN=Aco2"	Aco2	85.462	43.2	32	32	Mitochondria
Q9CR21	"Acyl carrier protein, mitochondrial OS=Mus musculus OX=10090 GN=Ndufab1"	Ndufab1	17.37	21.2	3	3	Mitochondria
Q8JZN5	"Acyl-CoA dehydrogenase family member 9, mitochondrial OS=Mus musculus OX=10090 GN=Acad9"	Acad9	68.721	27.2	17	17	Mitochondria
Q8VCW8	"Acyl-CoA synthetase family member 2, mitochondrial OS=Mus musculus OX=10090 GN=Acsf2"	Acsf2	67.95	18	11	11	Mitochondria
Q3URE1	"Acyl-CoA synthetase family member 3, mitochondrial OS=Mus musculus OX=10090 GN=Acsf3"	Acsf3	65.076	11.7	7	7	Mitochondria
Q8BGA8	"Acyl-coenzyme A synthetase ACSM5, mitochondrial OS=Mus musculus OX=10090 GN=Acsm5"	Acsm5	64.328	4.8	3	3	Mitochondria
Q9QYR9	"Acyl-coenzyme A thioesterase 2, mitochondrial OS=Mus musculus OX=10090 GN=Acot2"	Acot2	49.656	25.6	13	5	Mitochondria
Q9R0X4	"Acyl-coenzyme A thioesterase 9, mitochondrial OS=Mus musculus OX=10090 GN=Acot9"	Acot9	50.56	25.3	12	12	Mitochondria
Q9ESW4	"Acylglycerol kinase, mitochondrial OS=Mus musculus OX=10090 GN=Agk"	Agk	46.975	38.5	14	14	Mitochondria
Q8R0F8	"Acylpyruvase FAHD1, mitochondrial OS=Mus musculus OX=10090 GN=Fahd1"	Fahd1	25.172	21.6	5	5	Mitochondria
Q9WTP6	"Adenylate kinase 2, mitochondrial OS=Mus musculus OX=10090 GN=Ak2"	Ak2	26.468	50.2	12	12	Mitochondria
Q9WUR9	"Adenylate kinase 4, mitochondrial OS=Mus musculus OX=10090 GN=Ak4"	Ak4	25.061	32.3	7	7	Mitochondria
Q8BVU5	"ADP-ribose pyrophosphatase, mitochondrial OS=Mus musculus OX=10090 GN=Nudt9"	Nudt9	38.604	3.7	1	1	Mitochondria
P46656	"Adrenodoxin, mitochondrial OS=Mus musculus OX=10090 GN=Fdx1"	Fdx1	20.123	13.3	3	3	Mitochondria
O08715	"A-kinase anchor protein 1, mitochondrial OS=Mus musculus OX=10090 GN=Akap1"	Akap1	92.194	9.8	7	7	Mitochondria
Q14CH7	"Alanine--tRNA ligase, mitochondrial OS=Mus musculus OX=10090 GN=Aars2"	Aars2	106.78	6.8	7	7	Mitochondria
Q8BGQ7	"Alanine--tRNA ligase, OS=Mus musculus OX=10090 GN=Aars"	Aars	106.91	2.8	3	3	Mitochondria
Q9CZS1	"Aldehyde dehydrogenase X, mitochondrial OS=Mus musculus OX=10090 GN=Aldh1b1"	Aldh1b1	57.552	12.3	7	6	Mitochondria
P47738	"Aldehyde dehydrogenase, mitochondrial OS=Mus musculus OX=10090 GN=Aldh2"	Aldh2	56.537	35.3	17	16	Mitochondria
Q8VDI9	"Alpha-1,2-mannosyltransferase ALG9 OS=Mus musculus OX=10090 GN=Alg9"	Alg9	69.56	2.1	1	1	Mitochondria
Q9D6Z0	"Alpha-ketoglutarate-dependent dioxygenase alkB homolog 7, mitochondrial OS=Mus musculus OX=10090 GN=Alkbh7"	Alkbh7	24.97	4.1	1	1	Mitochondria
Q9CQW7	"Apoptogenic protein 1, mitochondrial OS=Mus musculus OX=10090 GN=Apopt1"	Apopt1	22.715	7.3	2	2	Mitochondria
Q9Z0X1	"Apoptosis-inducing factor 1, mitochondrial OS=Mus musculus OX=10090 GN=Aifm1"	Aifm1	66.765	32.2	18	18	Mitochondria
P39655	"Arachidonate 12-lipoxygenase, 12S-type OS=Mus musculus OX=10090 GN=Alox12"	Alox12	75.389	8.1	5	5	Mitochondria
A2APY7	"Arginine-hydroxylase NDUFAF5, mitochondrial OS=Mus musculus OX=10090 GN=Ndufaf5"	Ndufaf5	38.404	24.8	8	8	Mitochondria
Q9D0I9	"Arginine--tRNA ligase, OS=Mus musculus OX=10090 GN=Rars"	Rars	75.673	8.2	6	6	Mitochondria
Q8BP47	"Asparagine--tRNA ligase, OS=Mus musculus OX=10090 GN=Nars"	Nars	64.279	4.7	2	2	Mitochondria
P05202	"Aspartate aminotransferase, mitochondrial OS=Mus musculus OX=10090 GN=Got2"	Got2	47.411	37.4	23	23	Mitochondria
P05201	"Aspartate aminotransferase, OS=Mus musculus OX=10090 GN=Got1"	Got1	46.247	36.1	15	15	Mitochondria
Q922B2	"Aspartate--tRNA ligase, OS=Mus musculus OX=10090 GN=Dars"	Dars	57.147	15.4	8	8	Mitochondria
Q8BIP0	"Aspartate--tRNA ligase, mitochondrial OS=Mus musculus OX=10090 GN=Dars2"	Dars2	74.101	13.3	9	9	Mitochondria
Q9CQQ7	"ATP synthase F(0) complex subunit B1, mitochondrial OS=Mus musculus OX=10090 GN=Atp5f1"	Atp5f1	28.948	29.7	13	13	Mitochondria
Q9CR84	"ATP synthase F(0) complex subunit C1, mitochondrial OS=Mus musculus OX=10090 GN=Atp5g1"	Atp5g1	14.2	5.1	1	1	Mitochondria
Q03265	"ATP synthase subunit alpha, mitochondrial OS=Mus musculus OX=10090 GN=Atp5f1a"	Atp5f1a	59.752	46.8	32	32	Mitochondria
P56480	"ATP synthase subunit beta, mitochondrial OS=Mus musculus OX=10090 GN=Atp5f1b"	Atp5f1b	56.3	51.4	22	22	Mitochondria
Q9DCX2	"ATP synthase subunit d, mitochondrial OS=Mus musculus OX=10090 GN=Atp5h"	Atp5h	18.749	74.5	14	14	Mitochondria
Q9D3D9	"ATP synthase subunit delta, mitochondrial OS=Mus musculus OX=10090 GN=Atp5f1d"	Atp5f1d	17.6	22.6	3	3	Mitochondria
Q06185	"ATP synthase subunit e, mitochondrial OS=Mus musculus OX=10090 GN=Atp5i"	Atp5i	8.2355	52.1	4	4	Mitochondria
P56382	"ATP synthase subunit epsilon, mitochondrial OS=Mus musculus OX=10090 GN=Atp5f1e"	Atp5f1e	5.8378	57.7	4	4	Mitochondria
P56135	"ATP synthase subunit f, mitochondrial OS=Mus musculus OX=10090 GN=Atp5j2"	Atp5j2	10.344	34.1	3	3	Mitochondria
Q9CPQ8	"ATP synthase subunit g, mitochondrial OS=Mus musculus OX=10090 GN=Atp5l"	Atp5l	11.424	36.9	5	5	Mitochondria
Q91VR2	"ATP synthase subunit gamma, mitochondrial OS=Mus musculus OX=10090 GN=Atp5f1c"	Atp5f1c	32.886	32.2	10	10	Mitochondria
Q9DB20	"ATP synthase subunit O, mitochondrial OS=Mus musculus OX=10090 GN=Atp5o"	Atp5o	23.363	60.6	12	12	Mitochondria
P97450	"ATP synthase-coupling factor 6, mitochondrial OS=Mus musculus OX=10090 GN=Atp5j"	Atp5j	12.496	57.4	9	9	Mitochondria
O35143	"ATPase inhibitor, mitochondrial OS=Mus musculus OX=10090 GN=Atpif1"	Atpif1	12.159	27.4	4	4	Mitochondria
Q9JI39	"ATP-binding cassette sub-family B member 10, mitochondrial OS=Mus musculus OX=10090 GN=Abcb10"	Abcb10	77.187	16.4	11	11	Mitochondria
Q9DC29	"ATP-binding cassette sub-family B member 6, mitochondrial OS=Mus musculus OX=10090 GN=Abcb6"	Abcb6	93.769	5.7	4	4	Mitochondria
Q61102	"ATP-binding cassette sub-family B member 7, mitochondrial OS=Mus musculus OX=10090 GN=Abcb7"	Abcb7	82.58	12.5	9	9	Mitochondria
Q9CXJ4	"ATP-binding cassette sub-family B member 8, mitochondrial OS=Mus musculus OX=10090 GN=Abcb8"	Abcb8	77.999	19.4	13	13	Mitochondria
P12382	"ATP-dependent 6-phosphofructokinase, liver type OS=Mus musculus OX=10090 GN=Pfkl"	Pfkl	85.359	4	3	1	Mitochondria
P47857	"ATP-dependent 6-phosphofructokinase, muscle type OS=Mus musculus OX=10090 GN=Pfkm"	Pfkm	85.268	24.7	18	16	Mitochondria
Q9WUA3	"ATP-dependent 6-phosphofructokinase, platelet type OS=Mus musculus OX=10090 GN=Pfkp"	Pfkp	85.454	4.5	3	3	Mitochondria
Q9JHS4	"ATP-dependent Clp protease ATP-binding subunit clpX-like, mitochondrial OS=Mus musculus OX=10090 GN=Clpx"	Clpx	69.228	21.5	12	12	Mitochondria
O88696	"ATP-dependent Clp protease proteolytic subunit, mitochondrial OS=Mus musculus OX=10090 GN=Clpp"	Clpp	29.8	29	6	6	Mitochondria
Q80YD1	"ATP-dependent RNA helicase SUPV3L1, mitochondrial OS=Mus musculus OX=10090 GN=Supv3l1"	Supv3l1	87.004	15.3	11	11	Mitochondria
Q60936	"Atypical kinase COQ8A, mitochondrial OS=Mus musculus OX=10090 GN=Coq8a"	Coq8a	71.742	21.9	15	15	Mitochondria
O35855	"Branched-chain-amino-acid aminotransferase, mitochondrial OS=Mus musculus OX=10090 GN=Bcat2"	Bcat2	44.127	28.5	10	10	Mitochondria
Q3UMR5	"Calcium uniporter protein, mitochondrial OS=Mus musculus OX=10090 GN=Mcu"	Mcu	39.681	12.6	5	5	Mitochondria
Q8VCX5	"Calcium uptake protein 1, mitochondrial OS=Mus musculus OX=10090 GN=Micu1"	Micu1	54.352	4.2	2	2	Mitochondria
Q8CD10	"Calcium uptake protein 2, mitochondrial OS=Mus musculus OX=10090 GN=Micu2"	Micu2	49.475	1.9	1	1	Mitochondria
Q9CTY5	"Calcium uptake protein 3, mitochondrial OS=Mus musculus OX=10090 GN=Micu3"	Micu3	59.809	1.5	1	1	Mitochondria
Q64338	"Calcium/calmodulin-dependent 3',5'-cyclic nucleotide phosphodiesterase 1C OS=Mus musculus OX=10090 GN=Pde1c"	Pde1c	80.289	1.3	1	1	Mitochondria
P97742	"Carnitine O-palmitoyltransferase 1, liver isoform OS=Mus musculus OX=10090 GN=Cpt1a"	Cpt1a	88.25	14.6	11	9	Mitochondria
Q924X2	"Carnitine O-palmitoyltransferase 1, muscle isoform OS=Mus musculus OX=10090 GN=Cpt1b"	Cpt1b	88.216	30.4	23	21	Mitochondria
P52825	"Carnitine O-palmitoyltransferase 2, mitochondrial OS=Mus musculus OX=10090 GN=Cpt2"	Cpt2	73.98	43.8	28	28	Mitochondria
Q8K1J6	"CCA tRNA nucleotidyltransferase 1, mitochondrial OS=Mus musculus OX=10090 GN=Trnt1"	Trnt1	49.895	18.7	8	8	Mitochondria
Q8BHF7	"CDP-diacylglycerol--glycerol-3-phosphate 3-phosphatidyltransferase, mitochondrial OS=Mus musculus OX=10090 GN=Pgs1"	Pgs1	62.488	4.9	3	3	Mitochondria
Q8R4N0	"Citramalyl-CoA lyase, mitochondrial OS=Mus musculus OX=10090 GN=Clybl"	Clybl	37.548	41.1	15	15	Mitochondria
Q9CZU6	"Citrate synthase, mitochondrial OS=Mus musculus OX=10090 GN=Cs"	Cs	51.736	30.2	16	16	Mitochondria
Q9D273	"Cob(I)yrinic acid a,c-diamide adenosyltransferase, mitochondrial OS=Mus musculus OX=10090 GN=Mmab"	Mmab	26.273	35.4	7	7	Mitochondria
Q8C3X2	"Coiled-coil domain-containing protein 90B, mitochondrial OS=Mus musculus OX=10090 GN=Ccdc90b"	Ccdc90b	29.596	36.7	12	10	Mitochondria
O35658	"Complement component 1 Q subcomponent-binding protein, mitochondrial OS=Mus musculus OX=10090 GN=C1qbp"	C1qbp	31.013	5.4	1	1	Mitochondria
Q8BUY5	"Complex I assembly factor TIMMDC1, mitochondrial OS=Mus musculus OX=10090 GN=Timmdc1"	Timmdc1	31.791	22.8	6	6	Mitochondria
Q9D1R1	"Complex I assembly factor TMEM126B, mitochondrial OS=Mus musculus OX=10090 GN=Tmem126b"	Tmem126b	25.444	10.4	2	2	Mitochondria
Q9CWX2	"Complex I intermediate-associated protein 30, mitochondrial OS=Mus musculus OX=10090 GN=Ndufaf1"	Ndufaf1	37.809	32	12	12	Mitochondria
Q6P8J7	"Creatine kinase S-type, mitochondrial OS=Mus musculus OX=10090 GN=Ckmt2"	Ckmt2	47.473	47.7	20	20	Mitochondria
Q9Z1J3	"Cysteine desulfurase, mitochondrial OS=Mus musculus OX=10090 GN=Nfs1"	Nfs1	50.569	23.5	10	10	Mitochondria
Q9CZ13	"Cytochrome b-c1 complex subunit 1, mitochondrial OS=Mus musculus OX=10090 GN=Uqcrc1"	Uqcrc1	52.851	35	16	15	Mitochondria
Q9DB77	"Cytochrome b-c1 complex subunit 2, mitochondrial OS=Mus musculus OX=10090 GN=Uqcrc2"	Uqcrc2	48.234	43.7	19	19	Mitochondria
Q9CR68	"Cytochrome b-c1 complex subunit Rieske, mitochondrial OS=Mus musculus OX=10090 GN=Uqcrfs1"	Uqcrfs1	29.367	25.9	9	9	Mitochondria
Q9D2R6	"Cytochrome c oxidase assembly factor 3 homolog, mitochondrial OS=Mus musculus OX=10090 GN=Coa3"	Coa3	11.987	25.9	3	3	Mitochondria
Q8BT51	"Cytochrome c oxidase assembly factor 4 homolog, mitochondrial OS=Mus musculus OX=10090 GN=COA4"	COA4	10.135	21.8	2	2	Mitochondria
Q6P8I6	"Cytochrome c oxidase assembly protein COX11, mitochondrial OS=Mus musculus OX=10090 GN=Cox11"	Cox11	30.849	3.6	1	1	Mitochondria
Q9CR63	"Cytochrome c oxidase assembly protein COX16 homolog, mitochondrial OS=Mus musculus OX=10090 GN=Cox16"	Cox16	12.266	29.2	4	4	Mitochondria
Q9D7J4	"Cytochrome c oxidase assembly protein COX20, mitochondrial OS=Mus musculus OX=10090 GN=Cox20"	Cox20	13.163	22.2	2	2	Mitochondria
P19783	"Cytochrome c oxidase subunit 4 isoform 1, mitochondrial OS=Mus musculus OX=10090 GN=Cox4i1"	Cox4i1	19.53	65.1	13	13	Mitochondria
Q91W29	"Cytochrome c oxidase subunit 4 isoform 2, mitochondrial OS=Mus musculus OX=10090 GN=Cox4i2"	Cox4i2	20.206	11.6	3	3	Mitochondria
P12787	"Cytochrome c oxidase subunit 5A, mitochondrial OS=Mus musculus OX=10090 GN=Cox5a"	Cox5a	16.101	46.6	9	9	Mitochondria
P19536	"Cytochrome c oxidase subunit 5B, mitochondrial OS=Mus musculus OX=10090 GN=Cox5b"	Cox5b	13.813	43	7	7	Mitochondria
P43024	"Cytochrome c oxidase subunit 6A1, mitochondrial OS=Mus musculus OX=10090 GN=Cox6a1"	Cox6a1	12.352	40.5	2	2	Mitochondria
P56392	"Cytochrome c oxidase subunit 7A1, mitochondrial OS=Mus musculus OX=10090 GN=Cox7a1"	Cox7a1	8.9863	28.8	2	2	Mitochondria
P48771	"Cytochrome c oxidase subunit 7A2, mitochondrial OS=Mus musculus OX=10090 GN=Cox7a2"	Cox7a2	9.2908	27.7	2	2	Mitochondria
Q61387	"Cytochrome c oxidase subunit 7A-related protein, mitochondrial OS=Mus musculus OX=10090 GN=Cox7a2l"	Cox7a2l	12.399	33.3	4	4	Mitochondria
P56393	"Cytochrome c oxidase subunit 7B, mitochondrial OS=Mus musculus OX=10090 GN=Cox7b"	Cox7b	9.0113	10	2	2	Mitochondria
P17665	"Cytochrome c oxidase subunit 7C, mitochondrial OS=Mus musculus OX=10090 GN=Cox7c"	Cox7c	7.3325	31.7	3	3	Mitochondria
Q9D0M3	"Cytochrome c1, heme protein, mitochondrial OS=Mus musculus OX=10090 GN=Cyc1"	Cyc1	35.327	32.6	11	11	Mitochondria
Q8CIM3	"D-2-hydroxyglutarate dehydrogenase, mitochondrial OS=Mus musculus OX=10090 GN=D2hgdh"	D2hgdh	58.575	2.1	1	1	Mitochondria
Q80XN0	"D-beta-hydroxybutyrate dehydrogenase, mitochondrial OS=Mus musculus OX=10090 GN=Bdh1"	Bdh1	38.299	23.3	8	8	Mitochondria
O35459	"Delta(3,5)-Delta(2,4)-dienoyl-CoA isomerase, mitochondrial OS=Mus musculus OX=10090 GN=Ech1"	Ech1	36.118	39.8	12	12	Mitochondria
Q8CHT0	"Delta-1-pyrroline-5-carboxylate dehydrogenase, mitochondrial OS=Mus musculus OX=10090 GN=Aldh4a1"	Aldh4a1	61.84	28.3	16	16	Mitochondria
Q9QX60	"Deoxyguanosine kinase, mitochondrial OS=Mus musculus OX=10090 GN=Dguok"	Dguok	32.281	7.9	2	2	Mitochondria
Q8BH86	"D-glutamate cyclase, mitochondrial OS=Mus musculus OX=10090 GN=Dglucy"	Dglucy	66.365	26.4	15	15	Mitochondria
Q9JIQ3	"Diablo homolog, mitochondrial OS=Mus musculus OX=10090 GN=Diablo"	Diablo	26.82	11.8	3	3	Mitochondria
O08749	"Dihydrolipoyl dehydrogenase, mitochondrial OS=Mus musculus OX=10090 GN=Dld"	Dld	54.272	25.9	14	14	Mitochondria
Q8BMF4	"Dihydrolipoyllysine-residue acetyltransferase component of pyruvate dehydrogenase complex, mitochondrial OS=Mus musculus OX=10090 GN=Dlat"	Dlat	67.941	28.2	16	16	Mitochondria
Q9D2G2	"Dihydrolipoyllysine-residue succinyltransferase component of 2-oxoglutarate dehydrogenase complex, mitochondrial OS=Mus musculus OX=10090 GN=Dlst"	Dlst	48.994	24.9	11	11	Mitochondria
O35435	"Dihydroorotate dehydrogenase (quinone), mitochondrial OS=Mus musculus OX=10090 GN=Dhodh"	Dhodh	42.699	36.5	14	14	Mitochondria
Q8JZM0	"Dimethyladenosine transferase 1, mitochondrial OS=Mus musculus OX=10090 GN=Tfb1m"	Tfb1m	38.961	7.5	2	2	Mitochondria
Q3TL26	"Dimethyladenosine transferase 2, mitochondrial OS=Mus musculus OX=10090 GN=Tfb2m"	Tfb2m	45.863	13.1	5	5	Mitochondria
Q9QZM2	"DNA polymerase subunit gamma-2, mitochondrial OS=Mus musculus OX=10090 GN=Polg2"	Polg2	51.466	3.7	2	2	Mitochondria
Q99M87	"DnaJ homolog subfamily A member 3, mitochondrial OS=Mus musculus OX=10090 GN=Dnaja3"	Dnaja3	52.443	18.3	10	10	Mitochondria
P58281	"Dynamin-like 120 kDa protein, mitochondrial OS=Mus musculus OX=10090 GN=Opa1"	Opa1	111.34	37.8	37	37	Mitochondria
Q9D0M5	"Dynein light chain 2, cytoplasmic OS=Mus musculus OX=10090 GN=Dynll2"	Dynll2	10.35	20.2	2	1	Mitochondria
Q99LC5	"Electron transfer flavoprotein subunit alpha, mitochondrial OS=Mus musculus OX=10090 GN=Etfa"	Etfa	35.009	43.8	14	14	Mitochondria
Q921G7	"Electron transfer flavoprotein-ubiquinone oxidoreductase, mitochondrial OS=Mus musculus OX=10090 GN=Etfdh"	Etfdh	68.09	45.9	29	29	Mitochondria
Q8K0D5	"Elongation factor G, mitochondrial OS=Mus musculus OX=10090 GN=Gfm1"	Gfm1	83.549	26.9	21	21	Mitochondria
Q9CZR8	"Elongation factor Ts, mitochondrial OS=Mus musculus OX=10090 GN=Tsfm"	Tsfm	35.334	16.4	5	5	Mitochondria
Q8BFR5	"Elongation factor Tu, mitochondrial OS=Mus musculus OX=10090 GN=Tufm"	Tufm	49.508	56.4	23	23	Mitochondria
O08600	"Endonuclease G, mitochondrial OS=Mus musculus OX=10090 GN=Endog"	Endog	32.19	17	4	4	Mitochondria
Q9DCS3	"Enoyl-[acyl-carrier-protein] reductase, mitochondrial OS=Mus musculus OX=10090 GN=Mecr"	Mecr	40.342	17.2	5	5	Mitochondria
P42125	"Enoyl-CoA delta isomerase 1, mitochondrial OS=Mus musculus OX=10090 GN=Eci1"	Eci1	32.25	41.5	12	12	Mitochondria
Q9WUR2	"Enoyl-CoA delta isomerase 2, mitochondrial OS=Mus musculus OX=10090 GN=Eci2"	Eci2	43.267	29.4	10	8	Mitochondria
Q78JN3	"Enoyl-CoA delta isomerase 3, peroxisomal OS=Mus musculus OX=10090 GN=Eci3"	Eci3	35.23	9.1	3	1	Mitochondria
Q3TLP5	"Enoyl-CoA hydratase domain-containing protein 2, mitochondrial OS=Mus musculus OX=10090 GN=Echdc2"	Echdc2	31.852	26.7	6	6	Mitochondria
Q8BH95	"Enoyl-CoA hydratase, mitochondrial OS=Mus musculus OX=10090 GN=Echs1"	Echs1	31.474	47.2	15	15	Mitochondria
Q9D172	"ES1 protein homolog, mitochondrial OS=Mus musculus OX=10090 GN=D10Jhu81e"	D10Jhu81e	28.09	41	8	8	Mitochondria
Q9QZH6	"Evolutionarily conserved signaling intermediate in Toll pathway, mitochondrial OS=Mus musculus OX=10090 GN=Ecsit"	Ecsit	49.798	16.6	7	7	Mitochondria
Q922E6	"FAST kinase domain-containing protein 2, mitochondrial OS=Mus musculus OX=10090 GN=Fastkd2"	Fastkd2	78.947	4.9	3	3	Mitochondria
P04117	"Fatty acid-binding protein, adipocyte OS=Mus musculus OX=10090 GN=Fabp4"	Fabp4	14.65	37.9	5	5	Mitochondria
Q05816	"Fatty acid-binding protein, epidermal OS=Mus musculus OX=10090 GN=Fabp5"	Fabp5	15.137	27.4	3	3	Mitochondria
P11404	"Fatty acid-binding protein, heart OS=Mus musculus OX=10090 GN=Fabp3"	Fabp3	14.819	42.9	8	8	Mitochondria
Q9CPW2	"Ferredoxin-2, mitochondrial OS=Mus musculus OX=10090 GN=Fdx2"	Fdx2	18.766	5.7	1	1	Mitochondria
P22315	"Ferrochelatase, mitochondrial OS=Mus musculus OX=10090 GN=Fech"	Fech	47.13	30.7	12	12	Mitochondria
O35943	"Frataxin, mitochondrial OS=Mus musculus OX=10090 GN=Fxn"	Fxn	22.924	16.9	3	3	Mitochondria
Q8BZA9	"Fructose-2,6-bisphosphatase TIGAR OS=Mus musculus OX=10090 GN=Tigar"	Tigar	29.19	9.7	2	2	Mitochondria
P97807	"Fumarate hydratase, mitochondrial OS=Mus musculus OX=10090 GN=Fh"	Fh	54.356	29	14	14	Mitochondria
P26443	"Glutamate dehydrogenase 1, mitochondrial OS=Mus musculus OX=10090 GN=Glud1"	Glud1	61.336	38.2	21	21	Mitochondria
D3Z7P3	"Glutaminase kidney isoform, mitochondrial OS=Mus musculus OX=10090 GN=Gls"	Gls	73.963	9.3	5	5	Mitochondria
Q9CZN8	"Glutamyl-tRNA(Gln) amidotransferase subunit A, mitochondrial OS=Mus musculus OX=10090 GN=Qrsl1"	Qrsl1	56.782	10.5	5	5	Mitochondria
Q99JT1	"Glutamyl-tRNA(Gln) amidotransferase subunit B, mitochondrial OS=Mus musculus OX=10090 GN=Gatb"	Gatb	62.118	5.4	3	3	Mitochondria
Q8CBY0	"Glutamyl-tRNA(Gln) amidotransferase subunit C, mitochondrial OS=Mus musculus OX=10090 GN=Gatc"	Gatc	16.667	7.1	1	1	Mitochondria
Q923X4	"Glutaredoxin-2, mitochondrial OS=Mus musculus OX=10090 GN=Glrx2"	Glrx2	17.307	6.4	1	1	Mitochondria
Q80Y14	"Glutaredoxin-related protein 5, mitochondrial OS=Mus musculus OX=10090 GN=Glrx5"	Glrx5	16.292	29.6	4	4	Mitochondria
Q60759	"Glutaryl-CoA dehydrogenase, mitochondrial OS=Mus musculus OX=10090 GN=Gcdh"	Gcdh	48.605	11.9	5	5	Mitochondria
P47791	"Glutathione reductase, mitochondrial OS=Mus musculus OX=10090 GN=Gsr"	Gsr	53.662	10.8	5	5	Mitochondria
Q61586	"Glycerol-3-phosphate acyltransferase 1, mitochondrial OS=Mus musculus OX=10090 GN=Gpam"	Gpam	93.703	5.6	3	3	Mitochondria
P13707	"Glycerol-3-phosphate dehydrogenase [NAD(+)], cytoplasmic OS=Mus musculus OX=10090 GN=Gpd1"	Gpd1	37.572	34.4	13	13	Mitochondria
Q64521	"Glycerol-3-phosphate dehydrogenase, mitochondrial OS=Mus musculus OX=10090 GN=Gpd2"	Gpd2	80.953	23.5	19	19	Mitochondria
Q91WK5	"Glycine cleavage system H protein, mitochondrial OS=Mus musculus OX=10090 GN=Gcsh"	Gcsh	18.637	5.9	1	1	Mitochondria
Q9Z1E4	"Glycogen [starch] synthase, muscle OS=Mus musculus OX=10090 GN=Gys1"	Gys1	83.926	13.7	10	10	Mitochondria
Q8CI94	"Glycogen phosphorylase, brain form OS=Mus musculus OX=10090 GN=Pygb"	Pygb	96.729	35.1	28	21	Mitochondria
Q9WUB3	"Glycogen phosphorylase, muscle form OS=Mus musculus OX=10090 GN=Pygm"	Pygm	97.285	37.2	33	26	Mitochondria
Q99LP6	"GrpE protein homolog 1, mitochondrial OS=Mus musculus OX=10090 GN=Grpel1"	Grpel1	24.307	44.7	10	10	Mitochondria
Q9WTP7	"GTP:AMP phosphotransferase AK3, mitochondrial OS=Mus musculus OX=10090 GN=Ak3"	Ak3	25.426	70.5	16	16	Mitochondria
Q9CQN1	"Heat shock protein 75 kDa, mitochondrial OS=Mus musculus OX=10090 GN=Trap1"	Trap1	80.208	31	22	22	Mitochondria
Q9JLR9	"HIG1 domain family member 1A, mitochondrial OS=Mus musculus OX=10090 GN=Higd1a"	Higd1a	10.425	18.9	1	1	Mitochondria
Q9D0S9	"Histidine triad nucleotide-binding protein 2, mitochondrial OS=Mus musculus OX=10090 GN=Hint2"	Hint2	17.32	27	5	5	Mitochondria
Q61035	"Histidine--tRNA ligase, OS=Mus musculus OX=10090 GN=Hars"	Hars	57.432	9.8	5	4	Mitochondria
Q8R0N6	"Hydroxyacid-oxoacid transhydrogenase, mitochondrial OS=Mus musculus OX=10090 GN=Adhfe1"	Adhfe1	49.937	17.2	7	7	Mitochondria
Q61425	"Hydroxyacyl-coenzyme A dehydrogenase, mitochondrial OS=Mus musculus OX=10090 GN=Hadh"	Hadh	34.463	25.5	11	11	Mitochondria
Q99KB8	"Hydroxyacylglutathione hydrolase, mitochondrial OS=Mus musculus OX=10090 GN=Hagh"	Hagh	34.084	22.3	6	6	Mitochondria
P38060	"Hydroxymethylglutaryl-CoA lyase, mitochondrial OS=Mus musculus OX=10090 GN=Hmgcl"	Hmgcl	34.238	22.2	7	7	Mitochondria
P54869	"Hydroxymethylglutaryl-CoA synthase, mitochondrial OS=Mus musculus OX=10090 GN=Hmgcs2"	Hmgcs2	56.822	2	1	1	Mitochondria
Q91VM9	"Inorganic pyrophosphatase 2, mitochondrial OS=Mus musculus OX=10090 GN=Ppa2"	Ppa2	38.114	33.9	12	12	Mitochondria
Q9Z329	"Inositol 1,4,5-trisphosphate receptor type 2 OS=Mus musculus OX=10090 GN=Itpr2"	Itpr2	307.47	0.6	2	1	Mitochondria
A6X935	"Inter alpha-trypsin inhibitor, heavy chain 4 OS=Mus musculus OX=10090 GN=Itih4"	Itih4	104.66	5.2	4	4	Mitochondria
Q9D924	"Iron-sulfur cluster assembly 1 homolog, mitochondrial OS=Mus musculus OX=10090 GN=Isca1"	Isca1	14.188	16.3	2	2	Mitochondria
Q9DCB8	"Iron-sulfur cluster assembly 2 homolog, mitochondrial OS=Mus musculus OX=10090 GN=Isca2"	Isca2	16.718	15.6	2	2	Mitochondria
Q9D7P6	"Iron-sulfur cluster assembly enzyme ISCU, mitochondrial OS=Mus musculus OX=10090 GN=Iscu"	Iscu	18.098	34.5	6	6	Mitochondria
Q8K3A0	"Iron-sulfur cluster co-chaperone protein HscB, mitochondrial OS=Mus musculus OX=10090 GN=Hscb"	Hscb	26.645	20.9	5	5	Mitochondria
Q9D7B6	"Isobutyryl-CoA dehydrogenase, mitochondrial OS=Mus musculus OX=10090 GN=Acad8"	Acad8	45.019	36.3	14	14	Mitochondria
Q9D6R2	"Isocitrate dehydrogenase [NAD] subunit alpha, mitochondrial OS=Mus musculus OX=10090 GN=Idh3a"	Idh3a	39.638	40.7	19	19	Mitochondria
P70404	"Isocitrate dehydrogenase [NAD] subunit gamma 1, mitochondrial OS=Mus musculus OX=10090 GN=Idh3g"	Idh3g	42.785	23.2	9	9	Mitochondria
P54071	"Isocitrate dehydrogenase [NADP], mitochondrial OS=Mus musculus OX=10090 GN=Idh2"	Idh2	50.906	49.3	23	23	Mitochondria
Q8BIJ6	"Isoleucine--tRNA ligase, mitochondrial OS=Mus musculus OX=10090 GN=Iars2"	Iars2	112.8	28.3	24	24	Mitochondria
Q9JHI5	"Isovaleryl-CoA dehydrogenase, mitochondrial OS=Mus musculus OX=10090 GN=Ivd"	Ivd	46.325	29.2	14	14	Mitochondria
Q9Z320	"Keratin, type I cytoskeletal 27 OS=Mus musculus OX=10090 GN=Krt27"	Krt27	49.104	3.6	2	1	Mitochondria
Q3UV17	"Keratin, type II cytoskeletal 2 oral OS=Mus musculus OX=10090 GN=Krt76"	Krt76	62.844	2.7	2	1	Mitochondria
Q60749	"KH domain-containing, RNA-binding, signal transduction-associated protein 1 OS=Mus musculus OX=10090 GN=Khdrbs1"	Khdrbs1	48.37	5.6	3	3	Mitochondria
Q91YP0	"L-2-hydroxyglutarate dehydrogenase, mitochondrial OS=Mus musculus OX=10090 GN=L2hgdh"	L2hgdh	50.898	30.6	14	14	Mitochondria
Q61029	"Lamina-associated polypeptide 2, isoforms beta/delta/epsilon/gamma OS=Mus musculus OX=10090 GN=Tmpo"	Tmpo	50.372	10.4	4	4	Mitochondria
Q6PB66	"Leucine-rich PPR motif-containing protein, mitochondrial OS=Mus musculus OX=10090 GN=Lrpprc"	Lrpprc	156.61	36.7	53	53	Mitochondria
Q8BMJ2	"Leucine--tRNA ligase, OS=Mus musculus OX=10090 GN=Lars"	Lars	134.19	2.9	2	2	Mitochondria
P53395	"Lipoamide acyltransferase component of branched-chain alpha-keto acid dehydrogenase complex, mitochondrial OS=Mus musculus OX=10090 GN=Dbt"	Dbt	53.246	17.8	10	10	Mitochondria
Q99M04	"Lipoyl synthase, mitochondrial OS=Mus musculus OX=10090 GN=Lias"	Lias	41.879	9.4	3	3	Mitochondria
Q8VCM4	"Lipoyltransferase 1, mitochondrial OS=Mus musculus OX=10090 GN=Lipt1"	Lipt1	42.145	5.6	2	2	Mitochondria
Q9DBN5	"Lon protease homolog 2, peroxisomal OS=Mus musculus OX=10090 GN=Lonp2"	Lonp2	94.525	6.7	6	6	Mitochondria
Q8CGK3	"Lon protease homolog, mitochondrial OS=Mus musculus OX=10090 GN=Lonp1"	Lonp1	105.84	19.2	17	17	Mitochondria
P51174	"Long-chain specific acyl-CoA dehydrogenase, mitochondrial OS=Mus musculus OX=10090 GN=Acadl"	Acadl	47.907	41.4	18	18	Mitochondria
Q8BHE8	"m-AAA protease-interacting protein 1, mitochondrial OS=Mus musculus OX=10090 GN=Maip1"	Maip1	32.985	9.6	3	3	Mitochondria
Q5NCE8	"Magnesium transporter MRS2 homolog, mitochondrial OS=Mus musculus OX=10090 GN=Mrs2"	Mrs2	49.299	7.1	4	4	Mitochondria
P14152	"Malate dehydrogenase, mitochondrial OS=Mus musculus OX=10090 GN=Mdh1"	Mdh1	36.511	29.9	11	11	Mitochondria
P08249	"Malate dehydrogenase, mitochondrial OS=Mus musculus OX=10090 GN=Mdh2"	Mdh2	35.611	60.4	18	18	Mitochondria
Q99J39	"Malonyl-CoA decarboxylase, mitochondrial OS=Mus musculus OX=10090 GN=Mlycd"	Mlycd	54.735	16.9	8	8	Mitochondria
Q8R3F5	"Malonyl-CoA-acyl carrier protein transacylase, mitochondrial OS=Mus musculus OX=10090 GN=Mcat"	Mcat	41.928	15	5	5	Mitochondria
P45952	"Medium-chain specific acyl-CoA dehydrogenase, mitochondrial OS=Mus musculus OX=10090 GN=Acadm"	Acadm	46.481	31.6	15	15	Mitochondria
Q9D8H7	"Metalloendopeptidase OMA1, mitochondrial OS=Mus musculus OX=10090 GN=Oma1"	Oma1	58.877	8.6	5	5	Mitochondria
Q78J03	"Methionine-R-sulfoxide reductase B2, mitochondrial OS=Mus musculus OX=10090 GN=Msrb2"	Msrb2	19.157	60.6	12	12	Mitochondria
Q8BU85	"Methionine-R-sulfoxide reductase B3, mitochondrial OS=Mus musculus OX=10090 GN=Msrb3"	Msrb3	26.832	7.5	2	2	Mitochondria
Q68FL6	"Methionine--tRNA ligase, cytoplasmic OS=Mus musculus OX=10090 GN=Mars"	Mars	101.43	5.9	6	6	Mitochondria
Q499X9	"Methionine--tRNA ligase, mitochondrial OS=Mus musculus OX=10090 GN=Mars2"	Mars2	65.804	8.7	5	5	Mitochondria
Q9D799	"Methionyl-tRNA formyltransferase, mitochondrial OS=Mus musculus OX=10090 GN=Mtfmt"	Mtfmt	43.092	5.7	2	2	Mitochondria
Q3ULD5	"Methylcrotonoyl-CoA carboxylase beta chain, mitochondrial OS=Mus musculus OX=10090 GN=Mccc2"	Mccc2	61.378	37.8	19	19	Mitochondria
Q99MR8	"Methylcrotonoyl-CoA carboxylase subunit alpha, mitochondrial OS=Mus musculus OX=10090 GN=Mccc1"	Mccc1	79.343	30	18	18	Mitochondria
Q9JLZ3	"Methylglutaconyl-CoA hydratase, mitochondrial OS=Mus musculus OX=10090 GN=Auh"	Auh	33.395	30.9	11	11	Mitochondria
Q9EQ20	"Methylmalonate-semialdehyde dehydrogenase [acylating], mitochondrial OS=Mus musculus OX=10090 GN=Aldh6a1"	Aldh6a1	57.915	49	24	24	Mitochondria
Q8C7H1	"Methylmalonic aciduria type A homolog, mitochondrial OS=Mus musculus OX=10090 GN=Mmaa"	Mmaa	45.932	25.8	11	11	Mitochondria
Q9D1I5	"Methylmalonyl-CoA epimerase, mitochondrial OS=Mus musculus OX=10090 GN=Mcee"	Mcee	19.017	15.7	3	3	Mitochondria
P16332	"Methylmalonyl-CoA mutase, mitochondrial OS=Mus musculus OX=10090 GN=Mut"	Mut	82.843	24.9	18	18	Mitochondria
Q3U2U7	"Methyltransferase-like protein 17, mitochondrial OS=Mus musculus OX=10090 GN=Mettl17"	Mettl17	52.06	3.3	2	2	Mitochondria
Q3V3R1	"Monofunctional C1-tetrahydrofolate synthase, mitochondrial OS=Mus musculus OX=10090 GN=Mthfd1l"	Mthfd1l	105.73	0.9	1	1	Mitochondria
Q6PE15	"Mycophenolic acid acyl-glucuronide esterase, mitochondrial OS=Mus musculus OX=10090 GN=Abhd10"	Abhd10	33.04	6.1	2	2	Mitochondria
P05977	"Myosin light chain 1/3, skeletal muscle isoform OS=Mus musculus OX=10090 GN=Myl1"	Myl1	20.594	17.6	4	0	Mitochondria
Q6PDN3	"Myosin light chain kinase, smooth muscle OS=Mus musculus OX=10090 GN=Mylk"	Mylk	212.92	1.4	3	3	Mitochondria
P51667	"Myosin regulatory light chain 2, ventricular/cardiac muscle isoform OS=Mus musculus OX=10090 GN=Myl2"	Myl2	18.864	50	9	9	Mitochondria
O70468	"Myosin-binding protein C, cardiac-type OS=Mus musculus OX=10090 GN=Mybpc3"	Mybpc3	140.63	34	39	39	Mitochondria
Q9CWS0	"N(G),N(G)-dimethylarginine dimethylaminohydrolase 1 OS=Mus musculus OX=10090 GN=Ddah1"	Ddah1	31.381	3.5	1	1	Mitochondria
Q99LD8	"N(G),N(G)-dimethylarginine dimethylaminohydrolase 2 OS=Mus musculus OX=10090 GN=Ddah2"	Ddah2	29.645	9.8	2	2	Mitochondria
Q8C5H8	"NAD kinase 2, mitochondrial OS=Mus musculus OX=10090 GN=Nadk2"	Nadk2	50.858	24.3	9	9	Mitochondria
Q61941	"NAD(P) transhydrogenase, mitochondrial OS=Mus musculus OX=10090 GN=Nnt"	Nnt	113.84	5.6	6	6	Mitochondria
Q99KE1	"NAD-dependent malic enzyme, mitochondrial OS=Mus musculus OX=10090 GN=Me2"	Me2	65.798	2.7	1	1	Mitochondria
Q8K2C6	"NAD-dependent protein deacylase sirtuin-5, mitochondrial OS=Mus musculus OX=10090 GN=Sirt5"	Sirt5	34.134	31.9	9	9	Mitochondria
Q8R216	"NAD-dependent protein lipoamidase sirtuin-4, mitochondrial OS=Mus musculus OX=10090 GN=Sirt4"	Sirt4	37.525	11.7	4	4	Mitochondria
A2AIL4	"NADH dehydrogenase (ubiquinone) complex I, assembly factor 6 OS=Mus musculus OX=10090 GN=Ndufaf6"	Ndufaf6	38.362	3	1	1	Mitochondria
Q99LC3	"NADH dehydrogenase [ubiquinone] 1 alpha subcomplex subunit 10, mitochondrial OS=Mus musculus OX=10090 GN=Ndufa10"	Ndufa10	40.603	35.2	17	17	Mitochondria
Q9DC69	"NADH dehydrogenase [ubiquinone] 1 alpha subcomplex subunit 9, mitochondrial OS=Mus musculus OX=10090 GN=Ndufa9"	Ndufa9	42.525	40.1	17	17	Mitochondria
O09111	"NADH dehydrogenase [ubiquinone] 1 beta subcomplex subunit 11, mitochondrial OS=Mus musculus OX=10090 GN=Ndufb11"	Ndufb11	17.444	32.5	3	3	Mitochondria
Q9CPU2	"NADH dehydrogenase [ubiquinone] 1 beta subcomplex subunit 2, mitochondrial OS=Mus musculus OX=10090 GN=Ndufb2"	Ndufb2	11.967	8.6	1	1	Mitochondria
Q9CQH3	"NADH dehydrogenase [ubiquinone] 1 beta subcomplex subunit 5, mitochondrial OS=Mus musculus OX=10090 GN=Ndufb5"	Ndufb5	21.71	22.2	5	5	Mitochondria
Q9D6J5	"NADH dehydrogenase [ubiquinone] 1 beta subcomplex subunit 8, mitochondrial OS=Mus musculus OX=10090 GN=Ndufb8"	Ndufb8	21.876	33.9	5	5	Mitochondria
Q91YT0	"NADH dehydrogenase [ubiquinone] flavoprotein 1, mitochondrial OS=Mus musculus OX=10090 GN=Ndufv1"	Ndufv1	50.834	35.3	18	18	Mitochondria
Q9D6J6	"NADH dehydrogenase [ubiquinone] flavoprotein 2, mitochondrial OS=Mus musculus OX=10090 GN=Ndufv2"	Ndufv2	27.285	50.4	11	11	Mitochondria
Q8BK30	"NADH dehydrogenase [ubiquinone] flavoprotein 3, mitochondrial OS=Mus musculus OX=10090 GN=Ndufv3"	Ndufv3	11.813	23.1	3	3	Mitochondria
Q91WD5	"NADH dehydrogenase [ubiquinone] iron-sulfur protein 2, mitochondrial OS=Mus musculus OX=10090 GN=Ndufs2"	Ndufs2	52.625	38	15	15	Mitochondria
Q9DCT2	"NADH dehydrogenase [ubiquinone] iron-sulfur protein 3, mitochondrial OS=Mus musculus OX=10090 GN=Ndufs3"	Ndufs3	30.149	38	15	15	Mitochondria
Q9CXZ1	"NADH dehydrogenase [ubiquinone] iron-sulfur protein 4, mitochondrial OS=Mus musculus OX=10090 GN=Ndufs4"	Ndufs4	19.784	37.7	7	7	Mitochondria
P52503	"NADH dehydrogenase [ubiquinone] iron-sulfur protein 6, mitochondrial OS=Mus musculus OX=10090 GN=Ndufs6"	Ndufs6	13.02	44	6	6	Mitochondria
Q9DC70	"NADH dehydrogenase [ubiquinone] iron-sulfur protein 7, mitochondrial OS=Mus musculus OX=10090 GN=Ndufs7"	Ndufs7	24.683	22.8	7	7	Mitochondria
Q8K3J1	"NADH dehydrogenase [ubiquinone] iron-sulfur protein 8, mitochondrial OS=Mus musculus OX=10090 GN=Ndufs8"	Ndufs8	24.038	40.6	9	9	Mitochondria
Q91VD9	"NADH-ubiquinone oxidoreductase 75 kDa subunit, mitochondrial OS=Mus musculus OX=10090 GN=Ndufs1"	Ndufs1	79.776	39.3	29	29	Mitochondria
Q8BMF3	"NADP-dependent malic enzyme, mitochondrial OS=Mus musculus OX=10090 GN=Me3"	Me3	67.098	22.5	14	14	Mitochondria
Q61578	"NADPH:adrenodoxin oxidoreductase, mitochondrial OS=Mus musculus OX=10090 GN=Fdxr"	Fdxr	54.201	17	7	7	Mitochondria
Q80UM3	"N-alpha-acetyltransferase 15, NatA auxiliary subunit OS=Mus musculus OX=10090 GN=Naa15"	Naa15	100.96	2.7	3	3	Mitochondria
P70670	"Nascent polypeptide-associated complex subunit alpha, muscle-specific form OS=Mus musculus OX=10090 GN=Naca"	Naca	220.5	25.9	45	45	Mitochondria
Q91YP2	"Neurolysin, mitochondrial OS=Mus musculus OX=10090 GN=Nln"	Nln	80.428	7.2	5	5	Mitochondria
Q9QZ23	"NFU1 iron-sulfur cluster scaffold homolog, mitochondrial OS=Mus musculus OX=10090 GN=Nfu1"	Nfu1	28.567	21.2	4	4	Mitochondria
P70313	"Nitric oxide synthase, endothelial OS=Mus musculus OX=10090 GN=Nos3"	Nos3	132.91	2.7	4	4	Mitochondria
Q8C163	"Nuclease EXOG, mitochondrial OS=Mus musculus OX=10090 GN=Exog"	Exog	41.383	7.6	3	3	Mitochondria
Q9D8S4	"Oligoribonuclease, mitochondrial OS=Mus musculus OX=10090 GN=Rexo2"	Rexo2	26.738	7.2	2	2	Mitochondria
P29758	"Ornithine aminotransferase, mitochondrial OS=Mus musculus OX=10090 GN=Oat"	Oat	48.354	22.8	12	12	Mitochondria
P36552	"Oxygen-dependent coproporphyrinogen-III oxidase, mitochondrial OS=Mus musculus OX=10090 GN=Cpox"	Cpox	49.714	17.2	6	6	Mitochondria
Q14C51	"Pentatricopeptide repeat domain-containing protein 3, mitochondrial OS=Mus musculus OX=10090 GN=Ptcd3"	Ptcd3	77.795	15.3	11	11	Mitochondria
Q8C2E4	"Pentatricopeptide repeat-containing protein 1, mitochondrial OS=Mus musculus OX=10090 GN=Ptcd1"	Ptcd1	77.594	1	1	1	Mitochondria
Q8R3K3	"Pentatricopeptide repeat-containing protein 2, mitochondrial OS=Mus musculus OX=10090 GN=Ptcd2"	Ptcd2	43.843	2.1	1	1	Mitochondria
Q8K126	"Peptide chain release factor 1, mitochondrial OS=Mus musculus OX=10090 GN=Mtrf1"	Mtrf1	52.457	1.6	1	1	Mitochondria
Q8BJU9	"Peptide chain release factor 1-like, mitochondrial OS=Mus musculus OX=10090 GN=Mtrf1l"	Mtrf1l	42.248	5.9	2	2	Mitochondria
Q99KR7	"Peptidyl-prolyl cis-trans isomerase F, mitochondrial OS=Mus musculus OX=10090 GN=Ppif"	Ppif	21.737	28.6	6	5	Mitochondria
Q8R2Y8	"Peptidyl-tRNA hydrolase 2, mitochondrial OS=Mus musculus OX=10090 GN=Ptrh2"	Ptrh2	19.526	29.8	4	4	Mitochondria
Q8R035	"Peptidyl-tRNA hydrolase ICT1, mitochondrial OS=Mus musculus OX=10090 GN=Mrpl58"	Mrpl58	23.477	23.8	5	5	Mitochondria
P99029	"Peroxiredoxin-5, mitochondrial OS=Mus musculus OX=10090 GN=Prdx5"	Prdx5	21.897	40.5	9	9	Mitochondria
Q9DCM0	"Persulfide dioxygenase ETHE1, mitochondrial OS=Mus musculus OX=10090 GN=Ethe1"	Ethe1	27.738	31.1	7	7	Mitochondria
Q99M01	"Phenylalanine--tRNA ligase, mitochondrial OS=Mus musculus OX=10090 GN=Fars2"	Fars2	52.336	20.2	9	9	Mitochondria
Q8VEM8	"Phosphate carrier protein, mitochondrial OS=Mus musculus OX=10090 GN=Slc25a3"	Slc25a3	39.632	29.1	12	12	Mitochondria
Q3TUH1	"Phosphatidate cytidylyltransferase, mitochondrial OS=Mus musculus OX=10090 GN=Tamm41"	Tamm41	37.827	8.9	3	3	Mitochondria
Q6P549	"Phosphatidylinositol 3,4,5-trisphosphate 5-phosphatase 2 OS=Mus musculus OX=10090 GN=Inppl1"	Inppl1	138.97	1.4	2	2	Mitochondria
Q8BSF4	"Phosphatidylserine decarboxylase proenzyme, mitochondrial OS=Mus musculus OX=10090 GN=Pisd"	Pisd	45.926	9.9	5	5	Mitochondria
Q8BH04	"Phosphoenolpyruvate carboxykinase [GTP], mitochondrial OS=Mus musculus OX=10090 GN=Pck2"	Pck2	70.527	8.1	5	5	Mitochondria
P18826	"Phosphorylase b kinase regulatory subunit alpha, skeletal muscle isoform OS=Mus musculus OX=10090 GN=Phka1"	Phka1	138.82	0.6	1	1	Mitochondria
O35386	"Phytanoyl-CoA dioxygenase, peroxisomal OS=Mus musculus OX=10090 GN=Phyh"	Phyh	38.607	26.3	8	8	Mitochondria
Q9D0D3	"Poly(A) RNA polymerase, mitochondrial OS=Mus musculus OX=10090 GN=Mtpap"	Mtpap	65.229	8.2	4	4	Mitochondria
Q8K1R3	"Polyribonucleotide nucleotidyltransferase 1, mitochondrial OS=Mus musculus OX=10090 GN=Pnpt1"	Pnpt1	85.682	20.1	16	16	Mitochondria
Q5XJY4	"Presenilins-associated rhomboid-like protein, mitochondrial OS=Mus musculus OX=10090 GN=Parl"	Parl	41.963	13.8	6	6	Mitochondria
Q8K411	"Presequence protease, mitochondrial OS=Mus musculus OX=10090 GN=Pitrm1"	Pitrm1	117.37	27.8	30	30	Mitochondria
Q3U186	"Probable arginine--tRNA ligase, mitochondrial OS=Mus musculus OX=10090 GN=Rars2"	Rars2	65.335	13.3	8	8	Mitochondria
Q8BGV0	"Probable asparagine--tRNA ligase, mitochondrial OS=Mus musculus OX=10090 GN=Nars2"	Nars2	53.961	8.8	5	5	Mitochondria
Q8BYM8	"Probable cysteine--tRNA ligase, mitochondrial OS=Mus musculus OX=10090 GN=Cars2"	Cars2	61.271	19.1	8	8	Mitochondria
Q7TNG8	"Probable D-lactate dehydrogenase, mitochondrial OS=Mus musculus OX=10090 GN=Ldhd"	Ldhd	51.847	14.5	5	5	Mitochondria
Q9CXJ1	"Probable glutamate--tRNA ligase, mitochondrial OS=Mus musculus OX=10090 GN=Ears2"	Ears2	58.326	16.6	8	8	Mitochondria
Q99KK9	"Probable histidine--tRNA ligase, mitochondrial OS=Mus musculus OX=10090 GN=Hars2"	Hars2	56.985	13.1	7	6	Mitochondria
Q8VDC0	"Probable leucine--tRNA ligase, mitochondrial OS=Mus musculus OX=10090 GN=Lars2"	Lars2	101.48	13	12	12	Mitochondria
Q80VP5	"Probable peptide chain release factor C12orf65 homolog, mitochondrial OS=Mus musculus OX=10090"	---	20.787	13	3	3	Mitochondria
Q8CFI5	"Probable proline--tRNA ligase, mitochondrial OS=Mus musculus OX=10090 GN=Pars2"	Pars2	53.517	4.8	2	2	Mitochondria
Q8BLY2	"Probable threonine--tRNA ligase 2, OS=Mus musculus OX=10090 GN=Tarsl2"	Tarsl2	91.317	6.1	5	4	Mitochondria
Q6PEB4	"Probable tRNA N6-adenosine threonylcarbamoyltransferase, mitochondrial OS=Mus musculus OX=10090 GN=Osgepl1"	Osgepl1	44.927	5.1	2	2	Mitochondria
Q9R0E2	"Procollagen-lysine,2-oxoglutarate 5-dioxygenase 1 OS=Mus musculus OX=10090 GN=Plod1"	Plod1	83.594	1.1	1	1	Mitochondria
Q9R0E1	"Procollagen-lysine,2-oxoglutarate 5-dioxygenase 3 OS=Mus musculus OX=10090 GN=Plod3"	Plod3	84.921	2.7	2	2	Mitochondria
Q9WU79	"Proline dehydrogenase 1, mitochondrial OS=Mus musculus OX=10090 GN=Prodh"	Prodh	68.035	20.2	10	10	Mitochondria
Q91ZA3	"Propionyl-CoA carboxylase alpha chain, mitochondrial OS=Mus musculus OX=10090 GN=Pcca"	Pcca	79.921	32	21	21	Mitochondria
Q99MN9	"Propionyl-CoA carboxylase beta chain, mitochondrial OS=Mus musculus OX=10090 GN=Pccb"	Pccb	58.408	41.6	20	20	Mitochondria
Q9CWG8	"Protein arginine methyltransferase NDUFAF7, mitochondrial OS=Mus musculus OX=10090 GN=Ndufaf7"	Ndufaf7	48.384	20.9	8	8	Mitochondria
Q9D8B6	"Protein FAM210B, mitochondrial OS=Mus musculus OX=10090 GN=Fam210b"	Fam210b	20.344	6.8	1	1	Mitochondria
P0DJE0	"Protein PET100 homolog, mitochondrial OS=Mus musculus OX=10090 GN=Pet100"	Pet100	9.4097	9.2	1	1	Mitochondria
P0DJF2	"Protein PET117 homolog, mitochondrial OS=Mus musculus OX=10090 GN=Pet117"	Pet117	9.1235	12.5	1	1	Mitochondria
Q8BXN7	"Protein phosphatase 1K, mitochondrial OS=Mus musculus OX=10090 GN=Ppm1k"	Ppm1k	40.918	16.9	6	6	Mitochondria
Q5SUC9	"Protein SCO1 homolog, mitochondrial OS=Mus musculus OX=10090 GN=Sco1"	Sco1	31.617	12	4	4	Mitochondria
Q8VCL2	"Protein SCO2 homolog, mitochondrial OS=Mus musculus OX=10090 GN=Sco2"	Sco2	28.944	16.9	4	4	Mitochondria
Q8CFY5	"Protoheme IX farnesyltransferase, mitochondrial OS=Mus musculus OX=10090 GN=Cox10"	Cox10	48.883	5.9	2	2	Mitochondria
Q9D009	"Putative lipoyltransferase 2, mitochondrial OS=Mus musculus OX=10090 GN=Lipt2"	Lipt2	24.955	4.3	1	1	Mitochondria
Q8CAK1	"Putative transferase CAF17 homolog, mitochondrial OS=Mus musculus OX=10090 GN=Iba57"	Iba57	38.399	12.6	4	4	Mitochondria
Q05920	"Pyruvate carboxylase, mitochondrial OS=Mus musculus OX=10090 GN=Pc"	Pc	129.68	16.4	18	18	Mitochondria
P35486	"Pyruvate dehydrogenase E1 component subunit alpha, somatic form, mitochondrial OS=Mus musculus OX=10090 GN=Pdha1"	Pdha1	43.231	37.7	17	17	Mitochondria
Q9D051	"Pyruvate dehydrogenase E1 component subunit beta, mitochondrial OS=Mus musculus OX=10090 GN=Pdhb"	Pdhb	38.937	38.4	12	12	Mitochondria
Q7TSQ8	"Pyruvate dehydrogenase phosphatase regulatory subunit, mitochondrial OS=Mus musculus OX=10090 GN=Pdpr"	Pdpr	99.229	18.9	17	17	Mitochondria
Q8BKZ9	"Pyruvate dehydrogenase protein X component, mitochondrial OS=Mus musculus OX=10090 GN=Pdhx"	Pdhx	53.998	37.7	14	14	Mitochondria
Q924D0	"Reticulon-4-interacting protein 1, mitochondrial OS=Mus musculus OX=10090 GN=Rtn4ip1"	Rtn4ip1	43.371	23.2	9	9	Mitochondria
Q9D6S7	"Ribosome-recycling factor, mitochondrial OS=Mus musculus OX=10090 GN=Mrrf"	Mrrf	29.05	16.8	4	4	Mitochondria
Q8R2Q4	"Ribosome-releasing factor 2, mitochondrial OS=Mus musculus OX=10090 GN=Gfm2"	Gfm2	86.108	10.5	7	7	Mitochondria
Q99J25	"rRNA methyltransferase 1, mitochondrial OS=Mus musculus OX=10090 GN=Mrm1"	Mrm1	34.843	3.4	1	1	Mitochondria
Q9CPY0	"rRNA methyltransferase 2, mitochondrial OS=Mus musculus OX=10090 GN=Mrm2"	Mrm2	27.144	13	3	3	Mitochondria
Q5ND52	"rRNA methyltransferase 3, mitochondrial OS=Mus musculus OX=10090 GN=Mrm3"	Mrm3	46.795	5.7	3	3	Mitochondria
Q9EP89	"Serine beta-lactamase-like protein LACTB, mitochondrial OS=Mus musculus OX=10090 GN=Lactb"	Lactb	60.705	11.1	7	7	Mitochondria
Q9CZN7	"Serine hydroxymethyltransferase, mitochondrial OS=Mus musculus OX=10090 GN=Shmt2"	Shmt2	55.758	12.5	6	6	Mitochondria
P50431	"Serine hydroxymethyltransferase, OS=Mus musculus OX=10090 GN=Shmt1"	Shmt1	52.6	6.5	3	3	Mitochondria
Q9JIY5	"Serine protease HTRA2, mitochondrial OS=Mus musculus OX=10090 GN=Htra2"	Htra2	49.348	8.5	3	3	Mitochondria
Q8BX10	"Serine/threonine-protein phosphatase PGAM5, mitochondrial OS=Mus musculus OX=10090 GN=Pgam5"	Pgam5	31.994	9.4	4	4	Mitochondria
P26638	"Serine--tRNA ligase, OS=Mus musculus OX=10090 GN=Sars"	Sars	58.388	1.6	1	1	Mitochondria
Q9JJL8	"Serine--tRNA ligase, mitochondrial OS=Mus musculus OX=10090 GN=Sars2"	Sars2	58.316	22.6	10	10	Mitochondria
Q9DBL1	"Short/branched chain specific acyl-CoA dehydrogenase, mitochondrial OS=Mus musculus OX=10090 GN=Acadsb"	Acadsb	47.874	27.5	13	13	Mitochondria
Q07417	"Short-chain specific acyl-CoA dehydrogenase, mitochondrial OS=Mus musculus OX=10090 GN=Acads"	Acads	44.889	45.4	15	15	Mitochondria
Q9CYR0	"Single-stranded DNA-binding protein, mitochondrial OS=Mus musculus OX=10090 GN=Ssbp1"	Ssbp1	17.319	26.3	4	4	Mitochondria
Q9D8T7	"SRA stem-loop-interacting RNA-binding protein, mitochondrial OS=Mus musculus OX=10090 GN=Slirp"	Slirp	12.605	37.5	5	5	Mitochondria
Q8R1R3	"StAR-related lipid transfer protein 7, mitochondrial OS=Mus musculus OX=10090 GN=Stard7"	Stard7	43.144	4.8	2	2	Mitochondria
Q9DBG1	"Sterol 26-hydroxylase, mitochondrial OS=Mus musculus OX=10090 GN=Cyp27a1"	Cyp27a1	60.719	7.3	4	4	Mitochondria
Q9R1J0	"Sterol-4-alpha-carboxylate 3-dehydrogenase, decarboxylating OS=Mus musculus OX=10090 GN=Nsdhl"	Nsdhl	40.685	6.1	2	2	Mitochondria
Q99JB2	"Stomatin-like protein 2, mitochondrial OS=Mus musculus OX=10090 GN=Stoml2"	Stoml2	38.384	17	6	6	Mitochondria
P38647	"Stress-70 protein, mitochondrial OS=Mus musculus OX=10090 GN=Hspa9"	Hspa9	73.46	51.7	38	37	Mitochondria
Q9CXV1	"Succinate dehydrogenase [ubiquinone] cytochrome b small subunit, mitochondrial OS=Mus musculus OX=10090 GN=Sdhd"	Sdhd	17.014	11.3	3	3	Mitochondria
Q8K2B3	"Succinate dehydrogenase [ubiquinone] flavoprotein subunit, mitochondrial OS=Mus musculus OX=10090 GN=Sdha"	Sdha	72.585	46.7	32	32	Mitochondria
Q9CQA3	"Succinate dehydrogenase [ubiquinone] iron-sulfur subunit, mitochondrial OS=Mus musculus OX=10090 GN=Sdhb"	Sdhb	31.814	52.8	16	16	Mitochondria
Q3U276	"Succinate dehydrogenase assembly factor 1, mitochondrial OS=Mus musculus OX=10090 GN=Sdhaf1"	Sdhaf1	13.142	13.6	2	2	Mitochondria
Q8C6I2	"Succinate dehydrogenase assembly factor 2, mitochondrial OS=Mus musculus OX=10090 GN=Sdhaf2"	Sdhaf2	19.431	19.5	4	4	Mitochondria
Q8BQU3	"Succinate dehydrogenase assembly factor 3, mitochondrial OS=Mus musculus OX=10090 GN=Sdhaf3"	Sdhaf3	14.468	8.8	1	1	Mitochondria
Q8BTE0	"Succinate dehydrogenase assembly factor 4, mitochondrial OS=Mus musculus OX=10090 GN=Sdhaf4"	Sdhaf4	11.888	25	2	2	Mitochondria
Q9CZB0	"Succinate dehydrogenase cytochrome b560 subunit, mitochondrial OS=Mus musculus OX=10090 GN=Sdhc"	Sdhc	18.382	10.7	2	2	Mitochondria
Q9WUM5	"Succinate--CoA ligase [ADP/GDP-forming] subunit alpha, mitochondrial OS=Mus musculus OX=10090 GN=Suclg1"	Suclg1	36.154	27.7	9	9	Mitochondria
Q9Z2I9	"Succinate--CoA ligase [ADP-forming] subunit beta, mitochondrial OS=Mus musculus OX=10090 GN=Sucla2"	Sucla2	50.113	41.5	20	20	Mitochondria
Q9Z2I8	"Succinate--CoA ligase [GDP-forming] subunit beta, mitochondrial OS=Mus musculus OX=10090 GN=Suclg2"	Suclg2	46.839	40.9	19	19	Mitochondria
Q8BWF0	"Succinate-semialdehyde dehydrogenase, mitochondrial OS=Mus musculus OX=10090 GN=Aldh5a1"	Aldh5a1	55.968	35.4	16	16	Mitochondria
Q9D0K2	"Succinyl-CoA:3-ketoacid coenzyme A transferase 1, mitochondrial OS=Mus musculus OX=10090 GN=Oxct1"	Oxct1	55.988	30.2	13	13	Mitochondria
Q9R112	"Sulfide:quinone oxidoreductase, mitochondrial OS=Mus musculus OX=10090 GN=Sqor"	Sqor	50.282	41.3	18	18	Mitochondria
Q8R086	"Sulfite oxidase, mitochondrial OS=Mus musculus OX=10090 GN=Suox"	Suox	60.755	17	10	10	Mitochondria
P09671	"Superoxide dismutase [Mn], mitochondrial OS=Mus musculus OX=10090 GN=Sod2"	Sod2	24.603	33.3	9	9	Mitochondria
Q66JZ4	"T-cell activation inhibitor, mitochondrial OS=Mus musculus OX=10090 GN=TCAIM"	TCAIM	57.401	6.6	3	3	Mitochondria
Q8CC21	"Tetratricopeptide repeat protein 19, mitochondrial OS=Mus musculus OX=10090 GN=Ttc19"	Ttc19	41.234	15.6	6	6	Mitochondria
Q9JMH6	"Thioredoxin reductase 1, cytoplasmic OS=Mus musculus OX=10090 GN=Txnrd1"	Txnrd1	67.083	11.1	6	5	Mitochondria
Q9JLT4	"Thioredoxin reductase 2, mitochondrial OS=Mus musculus OX=10090 GN=Txnrd2"	Txnrd2	56.602	20	11	10	Mitochondria
P97493	"Thioredoxin, mitochondrial OS=Mus musculus OX=10090 GN=Txn2"	Txn2	18.255	6	1	1	Mitochondria
P20108	"Thioredoxin-dependent peroxide reductase, mitochondrial OS=Mus musculus OX=10090 GN=Prdx3"	Prdx3	28.127	28	7	7	Mitochondria
Q3UQ84	"Threonine--tRNA ligase, mitochondrial OS=Mus musculus OX=10090 GN=Tars2"	Tars2	81.699	13.6	11	11	Mitochondria
Q9D0R2	"Threonine--tRNA ligase, OS=Mus musculus OX=10090 GN=Tars"	Tars	83.355	5.8	5	4	Mitochondria
Q5SSK3	"Transcription elongation factor, mitochondrial OS=Mus musculus OX=10090 GN=Tefm"	Tefm	41.873	19.8	7	7	Mitochondria
P40630	"Transcription factor A, mitochondrial OS=Mus musculus OX=10090 GN=Tfam"	Tfam	27.987	32.9	10	10	Mitochondria
Q8BKY8	"Transcription termination factor 2, mitochondrial OS=Mus musculus OX=10090 GN=Mterf2"	Mterf2	43.452	15.8	7	7	Mitochondria
Q8C3X4	"Translation factor Guf1, mitochondrial OS=Mus musculus OX=10090 GN=Guf1"	Guf1	72.462	7.5	6	6	Mitochondria
Q91YJ5	"Translation initiation factor IF-2, mitochondrial OS=Mus musculus OX=10090 GN=Mtif2"	Mtif2	81.288	7.7	6	6	Mitochondria
Q8BK08	"Transmembrane protein 11, mitochondrial OS=Mus musculus OX=10090 GN=Tmem11"	Tmem11	21.311	18.9	4	4	Mitochondria
Q921N7	"Transmembrane protein 70, mitochondrial OS=Mus musculus OX=10090 GN=Tmem70"	Tmem70	28.274	10.7	3	3	Mitochondria
Q8JZU2	"Tricarboxylate transport protein, mitochondrial OS=Mus musculus OX=10090 GN=Slc25a1"	Slc25a1	33.931	10.9	4	4	Mitochondria
Q8BMS1	"Trifunctional enzyme subunit alpha, mitochondrial OS=Mus musculus OX=10090 GN=Hadha"	Hadha	82.669	44.4	31	31	Mitochondria
Q99JY0	"Trifunctional enzyme subunit beta, mitochondrial OS=Mus musculus OX=10090 GN=Hadhb"	Hadhb	51.386	31.4	19	19	Mitochondria
Q91ZE0	"Trimethyllysine dioxygenase, mitochondrial OS=Mus musculus OX=10090 GN=Tmlhe"	Tmlhe	49.609	17.1	8	8	Mitochondria
P19123	"Troponin C, slow skeletal and cardiac muscles OS=Mus musculus OX=10090 GN=Tnnc1"	Tnnc1	18.42	24.2	5	5	Mitochondria
P48787	"Troponin I, cardiac muscle OS=Mus musculus OX=10090 GN=Tnni3"	Tnni3	24.258	35.1	8	8	Mitochondria
P50752	"Troponin T, cardiac muscle OS=Mus musculus OX=10090 GN=Tnnt2"	Tnnt2	35.825	28.6	12	12	Mitochondria
P32921	"Tryptophan--tRNA ligase, cytoplasmic OS=Mus musculus OX=10090 GN=Wars"	Wars	54.357	18.3	7	7	Mitochondria
Q9CYK1	"Tryptophan--tRNA ligase, mitochondrial OS=Mus musculus OX=10090 GN=Wars2"	Wars2	40.152	8.6	3	3	Mitochondria
Q91WQ3	"Tyrosine--tRNA ligase, cytoplasmic OS=Mus musculus OX=10090 GN=Yars"	Yars	59.105	4.7	4	4	Mitochondria
Q8BYL4	"Tyrosine--tRNA ligase, mitochondrial OS=Mus musculus OX=10090 GN=Yars2"	Yars2	52.597	10.6	5	5	Mitochondria
Q8R1S0	"Ubiquinone biosynthesis monooxygenase COQ6, mitochondrial OS=Mus musculus OX=10090 GN=Coq6"	Coq6	51.392	19.1	9	9	Mitochondria
Q8BMS4	"Ubiquinone biosynthesis O-methyltransferase, mitochondrial OS=Mus musculus OX=10090 GN=Coq3"	Coq3	40.956	19.5	6	6	Mitochondria
Q8BGB8	"Ubiquinone biosynthesis protein COQ4 homolog, mitochondrial OS=Mus musculus OX=10090 GN=Coq4"	Coq4	30.084	25.2	6	6	Mitochondria
Q8K1Z0	"Ubiquinone biosynthesis protein COQ9, mitochondrial OS=Mus musculus OX=10090 GN=Coq9"	Coq9	35.082	16	5	5	Mitochondria
Q3U5Q7	"UMP-CMP kinase 2, mitochondrial OS=Mus musculus OX=10090 GN=Cmpk2"	Cmpk2	50.036	16.1	6	6	Mitochondria
Q3U2A8	"Valine--tRNA ligase, mitochondrial OS=Mus musculus OX=10090 GN=Vars2"	Vars2	118.46	13.2	13	13	Mitochondria
P50544	"Very long-chain specific acyl-CoA dehydrogenase, mitochondrial OS=Mus musculus OX=10090 GN=Acadvl"	Acadvl	70.875	48.2	32	32	Mitochondria
P62814	"V-type proton ATPase subunit B, brain isoform OS=Mus musculus OX=10090 GN=Atp6v1b2"	Atp6v1b2	56.55	5.9	3	3	Mitochondria
P54923	[Protein ADP-ribosylarginine] hydrolase OS=Mus musculus OX=10090 GN=Adprh	Adprh	40.068	6.1	2	2	Mitochondria
Q8BGK2	[Protein ADP-ribosylarginine] hydrolase-like protein 1 OS=Mus musculus OX=10090 GN=Adprhl1	Adprhl1	39.885	18.4	6	6	Mitochondria
Q9D1E8	1-acyl-sn-glycerol-3-phosphate acyltransferase epsilon OS=Mus musculus OX=10090 GN=Agpat5	Agpat5	42.202	6	3	3	Mitochondria
Q6PDY2	2-aminoethanethiol dioxygenase OS=Mus musculus OX=10090 GN=Ado	Ado	28.372	7.8	2	2	Mitochondria
O08756	3-hydroxyacyl-CoA dehydrogenase type-2 OS=Mus musculus OX=10090 GN=Hsd17b10	Hsd17b10	27.418	20.3	5	5	Mitochondria
Q99J99	3-mercaptopyruvate sulfurtransferase OS=Mus musculus OX=10090 GN=Mpst	Mpst	33.097	17.2	4	4	Mitochondria
Q9Z2A0	3-phosphoinositide-dependent protein kinase 1 OS=Mus musculus OX=10090 GN=Pdpk1	Pdpk1	63.758	2.5	1	1	Mitochondria
Q8K248	4-hydroxyphenylpyruvate dioxygenase-like protein OS=Mus musculus OX=10090 GN=Hpdl	Hpdl	39.909	3.2	1	1	Mitochondria
Q9D110	5-formyltetrahydrofolate cyclo-ligase OS=Mus musculus OX=10090 GN=Mthfs	Mthfs	23.201	3.9	1	1	Mitochondria
Q9CZ57	5-methylcytosine rRNA methyltransferase NSUN4 OS=Mus musculus OX=10090 GN=Nsun4	Nsun4	42.853	2.9	1	1	Mitochondria
Q3UHB1	5'-nucleotidase domain-containing protein 3 OS=Mus musculus OX=10090 GN=Nt5dc3	Nt5dc3	63.17	14.7	7	7	Mitochondria
Q8K010	5-oxoprolinase OS=Mus musculus OX=10090 GN=Oplah	Oplah	137.61	7.5	9	9	Mitochondria
P56379	6.8 kDa mitochondrial proteolipid OS=Mus musculus OX=10090 GN=Mp68	Mp68	6.6979	34.5	3	3	Mitochondria
P99027	60S acidic ribosomal protein P2 OS=Mus musculus OX=10090 GN=Rplp2	Rplp2	11.651	60	4	4	Mitochondria
P61358	60S ribosomal protein L27 OS=Mus musculus OX=10090 GN=Rpl27	Rpl27	15.798	12.5	2	2	Mitochondria
P14115	60S ribosomal protein L27a OS=Mus musculus OX=10090 GN=Rpl27a	Rpl27a	16.605	27.7	4	4	Mitochondria
P41105	60S ribosomal protein L28 OS=Mus musculus OX=10090 GN=Rpl28	Rpl28	15.733	27.7	5	5	Mitochondria
P59999	Actin-related protein 2/3 complex subunit 4 OS=Mus musculus OX=10090 GN=Arpc4	Arpc4	19.667	21.4	4	4	Mitochondria
Q8K370	Acyl-CoA dehydrogenase family member 10 OS=Mus musculus OX=10090 GN=Acad10	Acad10	118.98	11.6	12	12	Mitochondria
Q80XL6	Acyl-CoA dehydrogenase family member 11 OS=Mus musculus OX=10090 GN=Acad11	Acad11	87.365	25.2	19	19	Mitochondria
Q8VHQ9	Acyl-coenzyme A thioesterase 11 OS=Mus musculus OX=10090 GN=Acot11	Acot11	67.354	1.7	1	1	Mitochondria
P48962	ADP/ATP translocase 1 OS=Mus musculus OX=10090 GN=Slc25a4	Slc25a4	32.904	55.4	20	10	Mitochondria
P61750	ADP-ribosylation factor 4 OS=Mus musculus OX=10090 GN=Arf4	Arf4	20.396	20	3	2	Mitochondria
P84084	ADP-ribosylation factor 5 OS=Mus musculus OX=10090 GN=Arf5	Arf5	20.529	29.4	5	3	Mitochondria
P62331	ADP-ribosylation factor 6 OS=Mus musculus OX=10090 GN=Arf6	Arf6	20.082	14.9	2	2	Mitochondria
Q3V384	AFG1-like ATPase OS=Mus musculus OX=10090 GN=Afg1l	Afg1l	54.313	17.3	9	9	Mitochondria
Q920A7	AFG3-like protein 1 OS=Mus musculus OX=10090 GN=Afg3l1	Afg3l1	87.046	13.1	10	8	Mitochondria
Q8JZQ2	AFG3-like protein 2 OS=Mus musculus OX=10090 GN=Afg3l2	Afg3l2	89.518	32.8	30	27	Mitochondria
Q8CG76	Aflatoxin B1 aldehyde reductase member 2 OS=Mus musculus OX=10090 GN=Akr7a2	Akr7a2	40.612	29.7	10	10	Mitochondria
Q8QZR5	Alanine aminotransferase 1 OS=Mus musculus OX=10090 GN=Gpt	Gpt	55.142	5.8	3	3	Mitochondria
Q8BGT5	Alanine aminotransferase 2 OS=Mus musculus OX=10090 GN=Gpt2	Gpt2	57.943	3.1	2	2	Mitochondria
Q61234	Alpha-1-syntrophin OS=Mus musculus OX=10090 GN=Snta1	Snta1	53.664	13.7	7	7	Mitochondria
P23927	Alpha-crystallin B chain OS=Mus musculus OX=10090 GN=Cryab	Cryab	20.069	34.3	6	6	Mitochondria
O35643	AP-1 complex subunit beta-1 OS=Mus musculus OX=10090 GN=Ap1b1	Ap1b1	103.93	10.6	10	4	Mitochondria
P22892	AP-1 complex subunit gamma-1 OS=Mus musculus OX=10090 GN=Ap1g1	Ap1g1	91.349	2.8	3	3	Mitochondria
P17426	AP-2 complex subunit alpha-1 OS=Mus musculus OX=10090 GN=Ap2a1	Ap2a1	107.66	12.6	13	8	Mitochondria
P17427	AP-2 complex subunit alpha-2 OS=Mus musculus OX=10090 GN=Ap2a2	Ap2a2	104.02	17.6	16	11	Mitochondria
Q9DBG3	AP-2 complex subunit beta OS=Mus musculus OX=10090 GN=Ap2b1	Ap2b1	104.58	12.5	12	6	Mitochondria
P84091	AP-2 complex subunit mu OS=Mus musculus OX=10090 GN=Ap2m1	Ap2m1	49.654	9.4	4	4	Mitochondria
P62743	AP-2 complex subunit sigma OS=Mus musculus OX=10090 GN=Ap2s1	Ap2s1	17.018	12	2	2	Mitochondria
Q00623	Apolipoprotein A-I OS=Mus musculus OX=10090 GN=Apoa1	Apoa1	30.615	48.9	14	13	Mitochondria
P09813	Apolipoprotein A-II OS=Mus musculus OX=10090 GN=Apoa2	Apoa2	11.309	18.6	2	2	Mitochondria
P06728	Apolipoprotein A-IV OS=Mus musculus OX=10090 GN=Apoa4	Apoa4	45.029	30.9	11	11	Mitochondria
P34928	Apolipoprotein C-I OS=Mus musculus OX=10090 GN=Apoc1	Apoc1	9.6963	28.4	3	3	Mitochondria
Q05020	Apolipoprotein C-II OS=Mus musculus OX=10090 GN=Apoc2	Apoc2	10.741	9.3	1	1	Mitochondria
P33622	Apolipoprotein C-III OS=Mus musculus OX=10090 GN=Apoc3	Apoc3	10.982	8.1	1	1	Mitochondria
Q61268	Apolipoprotein C-IV OS=Mus musculus OX=10090 GN=Apoc4	Apoc4	14.288	8.9	1	1	Mitochondria
P51910	Apolipoprotein D OS=Mus musculus OX=10090 GN=Apod	Apod	21.53	6.9	1	1	Mitochondria
P08226	Apolipoprotein E OS=Mus musculus OX=10090 GN=Apoe	Apoe	35.866	26.7	8	8	Mitochondria
Q6PA06	Atlastin-2 OS=Mus musculus OX=10090 GN=Atl2	Atl2	66.223	9.3	6	5	Mitochondria
Q811I0	ATP synthase mitochondrial F1 complex assembly factor 1 OS=Mus musculus OX=10090 GN=Atpaf1	Atpaf1	36.354	17.9	8	8	Mitochondria
Q91YY4	ATP synthase mitochondrial F1 complex assembly factor 2 OS=Mus musculus OX=10090 GN=Atpaf2	Atpaf2	33.289	10.7	3	3	Mitochondria
Q9D5T0	ATPase family AAA domain-containing protein 1 OS=Mus musculus OX=10090 GN=Atad1	Atad1	40.744	15.8	7	7	Mitochondria
Q925I1	ATPase family AAA domain-containing protein 3 OS=Mus musculus OX=10090 GN=Atad3	Atad3	66.741	35.2	23	23	Mitochondria
Q8K441	ATP-binding cassette sub-family A member 6 OS=Mus musculus OX=10090 GN=Abca6	Abca6	183.28	1.1	2	1	Mitochondria
Q8K440	ATP-binding cassette sub-family A member 8-B OS=Mus musculus OX=10090 GN=Abca8b	Abca8b	183.04	0.9	1	1	Mitochondria
Q8K449	ATP-binding cassette sub-family A member 9 OS=Mus musculus OX=10090 GN=Abca9	Abca9	183.11	2.8	5	4	Mitochondria
P70170	ATP-binding cassette sub-family C member 9 OS=Mus musculus OX=10090 GN=Abcc9	Abcc9	174.24	8.3	13	13	Mitochondria
P48410	ATP-binding cassette sub-family D member 1 OS=Mus musculus OX=10090 GN=Abcd1	Abcd1	81.858	11.7	7	7	Mitochondria
P55096	ATP-binding cassette sub-family D member 3 OS=Mus musculus OX=10090 GN=Abcd3	Abcd3	75.474	15.2	11	11	Mitochondria
P61222	ATP-binding cassette sub-family E member 1 OS=Mus musculus OX=10090 GN=Abce1	Abce1	67.314	10.9	6	6	Mitochondria
Q6P542	ATP-binding cassette sub-family F member 1 OS=Mus musculus OX=10090 GN=Abcf1	Abcf1	94.944	1.2	1	1	Mitochondria
Q7TMS5	ATP-binding cassette sub-family G member 2 OS=Mus musculus OX=10090 GN=Abcg2	Abcg2	72.977	3	2	2	Mitochondria
P18293	Atrial natriuretic peptide receptor 1 OS=Mus musculus OX=10090 GN=Npr1	Npr1	119.11	0.9	1	1	Mitochondria
Q9Z319	Atrial natriuretic peptide-converting enzyme OS=Mus musculus OX=10090 GN=Corin	Corin	123	4.8	6	6	Mitochondria
Q9DCJ7	Aurora kinase A-interacting protein OS=Mus musculus OX=10090 GN=Aurkaip1	Aurkaip1	23.3	5	1	1	Mitochondria
P23780	Beta-galactosidase OS=Mus musculus OX=10090 GN=Glb1	Glb1	73.12	3.2	2	2	Mitochondria
P12265	Beta-glucuronidase OS=Mus musculus OX=10090 GN=Gusb	Gusb	74.194	2.5	2	2	Mitochondria
Q9DBL7	Bifunctional coenzyme A synthase OS=Mus musculus OX=10090 GN=Coasy	Coasy	62.022	6.9	4	4	Mitochondria
P34914	Bifunctional epoxide hydrolase 2 OS=Mus musculus OX=10090 GN=Ephx2	Ephx2	62.515	18.8	8	8	Mitochondria
Q8CGC7	Bifunctional glutamate/proline--tRNA ligase OS=Mus musculus OX=10090 GN=Eprs	Eprs	170.08	11.8	16	16	Mitochondria
Q9CWJ9	Bifunctional purine biosynthesis protein PURH OS=Mus musculus OX=10090 GN=Atic	Atic	64.217	10	5	5	Mitochondria
P28653	Biglycan OS=Mus musculus OX=10090 GN=Bgn	Bgn	41.639	14.9	5	4	Mitochondria
Q9CY64	Biliverdin reductase A OS=Mus musculus OX=10090 GN=Blvra	Blvra	33.524	3.4	1	1	Mitochondria
Q9D8S9	BolA-like protein 1 OS=Mus musculus OX=10090 GN=Bola1	Bola1	14.379	21.2	3	3	Mitochondria
Q8CEI1	BolA-like protein 3 OS=Mus musculus OX=10090 GN=Bola3	Bola3	12.228	24.5	3	3	Mitochondria
Q8K2Q7	BRO1 domain-containing protein BROX OS=Mus musculus OX=10090 GN=Brox	Brox	46.201	2.7	1	1	Mitochondria
P61022	Calcineurin B homologous protein 1 OS=Mus musculus OX=10090 GN=Chp1	Chp1	22.432	10.3	2	2	Mitochondria
Q9JKL5	Calcineurin B homologous protein 3 OS=Mus musculus OX=10090 GN=Tesc	Tesc	24.599	18.2	3	3	Mitochondria
Q63810	Calcineurin subunit B type 1 OS=Mus musculus OX=10090 GN=Ppp3r1	Ppp3r1	19.3	12.9	2	2	Mitochondria
Q9R1W5	Calcitonin gene-related peptide type 1 receptor OS=Mus musculus OX=10090 GN=Calcrl	Calcrl	53.264	4.5	2	2	Mitochondria
Q91YS8	Calcium/calmodulin-dependent protein kinase type 1 OS=Mus musculus OX=10090 GN=Camk1	Camk1	41.624	4.5	2	2	Mitochondria
P11798	Calcium/calmodulin-dependent protein kinase type II subunit alpha OS=Mus musculus OX=10090 GN=Camk2a	Camk2a	54.114	8.2	3	1	Mitochondria
Q6PHZ2	Calcium/calmodulin-dependent protein kinase type II subunit delta OS=Mus musculus OX=10090 GN=Camk2d	Camk2d	56.369	14.8	7	5	Mitochondria
Q923T9	Calcium/calmodulin-dependent protein kinase type II subunit gamma OS=Mus musculus OX=10090 GN=Camk2g	Camk2g	59.606	6.4	3	2	Mitochondria
Q8BH59	Calcium-binding mitochondrial carrier protein Aralar1 OS=Mus musculus OX=10090 GN=Slc25a12	Slc25a12	74.569	35.7	26	22	Mitochondria
Q9QXX4	Calcium-binding mitochondrial carrier protein Aralar2 OS=Mus musculus OX=10090 GN=Slc25a13	Slc25a13	74.466	36.4	24	20	Mitochondria
Q8BMD8	Calcium-binding mitochondrial carrier protein SCaMC-1 OS=Mus musculus OX=10090 GN=Slc25a24	Slc25a24	52.901	10.5	6	6	Mitochondria
Q8K1N1	Calcium-independent phospholipase A2-gamma OS=Mus musculus OX=10090 GN=Pnpla8	Pnpla8	87.38	11	9	9	Mitochondria
P05132	cAMP-dependent protein kinase catalytic subunit alpha OS=Mus musculus OX=10090 GN=Prkaca	Prkaca	40.57	10.3	6	6	Mitochondria
Q9DBC7	cAMP-dependent protein kinase type I-alpha regulatory subunit OS=Mus musculus OX=10090 GN=Prkar1a	Prkar1a	43.185	21.5	10	10	Mitochondria
P12367	cAMP-dependent protein kinase type II-alpha regulatory subunit OS=Mus musculus OX=10090 GN=Prkar2a	Prkar2a	45.389	16.5	7	7	Mitochondria
P56212	cAMP-regulated phosphoprotein 19 OS=Mus musculus OX=10090 GN=Arpp19	Arpp19	12.293	9.8	1	1	Mitochondria
P48758	Carbonyl reductase [NADPH] 1 OS=Mus musculus OX=10090 GN=Cbr1	Cbr1	30.641	17.7	4	4	Mitochondria
P08074	Carbonyl reductase [NADPH] 2 OS=Mus musculus OX=10090 GN=Cbr2	Cbr2	25.958	25	6	6	Mitochondria
Q91VT4	Carbonyl reductase family member 4 OS=Mus musculus OX=10090 GN=Cbr4	Cbr4	25.414	31.8	7	7	Mitochondria
Q80ZM8	Cardiolipin synthase (CMP-forming) OS=Mus musculus OX=10090 GN=Crls1	Crls1	32.502	6.6	1	1	Mitochondria
P47934	Carnitine O-acetyltransferase OS=Mus musculus OX=10090 GN=Crat	Crat	70.839	31.3	19	19	Mitochondria
Q60649	Caseinolytic peptidase B protein homolog OS=Mus musculus OX=10090 GN=Clpb	Clpb	76.003	15.2	9	9	Mitochondria
Q9D7S9	Charged multivesicular body protein 5 OS=Mus musculus OX=10090 GN=Chmp5	Chmp5	24.575	7.8	2	2	Mitochondria
Q8CIE6	Coatomer subunit alpha OS=Mus musculus OX=10090 GN=Copa	Copa	138.43	4.2	4	4	Mitochondria
Q9JIF7	Coatomer subunit beta OS=Mus musculus OX=10090 GN=Copb1	Copb1	107.06	3.3	3	3	Mitochondria
O55029	Coatomer subunit beta' OS=Mus musculus OX=10090 GN=Copb2	Copb2	102.45	8.5	7	7	Mitochondria
Q5XJY5	Coatomer subunit delta OS=Mus musculus OX=10090 GN=Arcn1	Arcn1	57.229	11.4	5	5	Mitochondria
Q9QZE5	Coatomer subunit gamma-1 OS=Mus musculus OX=10090 GN=Copg1	Copg1	97.512	4.6	4	4	Mitochondria
Q9QXK3	Coatomer subunit gamma-2 OS=Mus musculus OX=10090 GN=Copg2	Copg2	97.679	1.4	1	1	Mitochondria
P18760	Cofilin-1 OS=Mus musculus OX=10090 GN=Cfl1	Cfl1	18.559	36.1	8	6	Mitochondria
P45591	Cofilin-2 OS=Mus musculus OX=10090 GN=Cfl2	Cfl2	18.709	36.1	8	6	Mitochondria
Q3TC33	Coiled-coil domain-containing protein 127 OS=Mus musculus OX=10090 GN=Ccdc127	Ccdc127	30.509	14.2	5	5	Mitochondria
Q9JIG7	Coiled-coil domain-containing protein 22 OS=Mus musculus OX=10090 GN=Ccdc22	Ccdc22	70.843	2.4	2	2	Mitochondria
Q9D024	Coiled-coil domain-containing protein 47 OS=Mus musculus OX=10090 GN=Ccdc47	Ccdc47	55.843	9.7	6	6	Mitochondria
Q3URS9	Coiled-coil domain-containing protein 51 OS=Mus musculus OX=10090 GN=Ccdc51	Ccdc51	45.132	32.3	12	12	Mitochondria
Q8R3Q6	Coiled-coil domain-containing protein 58 OS=Mus musculus OX=10090 GN=Ccdc58	Ccdc58	16.665	37.5	6	6	Mitochondria
Q3TCJ8	Coiled-coil domain-containing protein 69 OS=Mus musculus OX=10090 GN=Ccdc69	Ccdc69	23.296	4	1	1	Mitochondria
Q9CQA6	Coiled-coil-helix-coiled-coil-helix domain-containing protein 1 OS=Mus musculus OX=10090 GN=Chchd1	Chchd1	13.608	9.3	1	1	Mitochondria
P01027	Complement C3 OS=Mus musculus OX=10090 GN=C3	C3	186.48	17.7	29	25	Mitochondria
P01029	Complement C4-B OS=Mus musculus OX=10090 GN=C4b	C4b	192.91	3.2	6	5	Mitochondria
O89103	Complement component C1q receptor OS=Mus musculus OX=10090 GN=Cd93	Cd93	69.354	7.8	4	4	Mitochondria
Q8K182	Complement component C8 alpha chain OS=Mus musculus OX=10090 GN=C8a	C8a	66.08	1.9	1	1	Mitochondria
Q8BH35	Complement component C8 beta chain OS=Mus musculus OX=10090 GN=C8b	C8b	66.229	1.5	1	1	Mitochondria
P06683	Complement component C9 OS=Mus musculus OX=10090 GN=C9	C9	62.002	3.1	2	2	Mitochondria
Q9DA03	Complex III assembly factor LYRM7 OS=Mus musculus OX=10090 GN=Lyrm7	Lyrm7	12.047	25	2	2	Mitochondria
Q3UMF0	Cordon-bleu protein-like 1 OS=Mus musculus OX=10090 GN=Cobll1	Cobll1	137.38	2.5	3	3	Mitochondria
Q9QZQ8	Core histone macro-H2A.1 OS=Mus musculus OX=10090 GN=H2afy	H2afy	39.735	4.8	2	2	Mitochondria
Q8CCK0	Core histone macro-H2A.2 OS=Mus musculus OX=10090 GN=H2afy2	H2afy2	40.092	4.6	2	2	Mitochondria
O89053	Coronin-1A OS=Mus musculus OX=10090 GN=Coro1a	Coro1a	50.989	13.2	6	6	Mitochondria
Q9WUM3	Coronin-1B OS=Mus musculus OX=10090 GN=Coro1b	Coro1b	53.912	7.4	4	4	Mitochondria
Q9WUM4	Coronin-1C OS=Mus musculus OX=10090 GN=Coro1c	Coro1c	53.12	11	5	5	Mitochondria
O88712	C-terminal-binding protein 1 OS=Mus musculus OX=10090 GN=Ctbp1	Ctbp1	47.744	5	2	2	Mitochondria
P00158	Cytochrome b OS=Mus musculus OX=10090 GN=Mt-Cyb	Mt-Cyb	43.209	4.2	2	2	Mitochondria
Q61093	Cytochrome b-245 heavy chain OS=Mus musculus OX=10090 GN=Cybb	Cybb	65.304	1.9	1	1	Mitochondria
Q61462	Cytochrome b-245 light chain OS=Mus musculus OX=10090 GN=Cyba	Cyba	20.748	7.8	1	1	Mitochondria
P56395	Cytochrome b5 OS=Mus musculus OX=10090 GN=Cyb5a	Cyb5a	15.241	25.4	3	3	Mitochondria
Q9CQX2	Cytochrome b5 type B OS=Mus musculus OX=10090 GN=Cyb5b	Cyb5b	16.318	21.9	3	3	Mitochondria
Q9D855	Cytochrome b-c1 complex subunit 7 OS=Mus musculus OX=10090 GN=Uqcrb	Uqcrb	13.527	59.5	9	9	Mitochondria
Q9CQ69	Cytochrome b-c1 complex subunit 8 OS=Mus musculus OX=10090 GN=Uqcrq	Uqcrq	9.7681	39	5	5	Mitochondria
Q8R1I1	Cytochrome b-c1 complex subunit 9 OS=Mus musculus OX=10090 GN=Uqcr10	Uqcr10	7.4454	50	3	3	Mitochondria
Q99M07	Cytochrome c oxidase assembly factor 5 OS=Mus musculus OX=10090 GN=Coa5	Coa5	8.3585	20.3	1	1	Mitochondria
Q8BGD8	Cytochrome c oxidase assembly factor 6 homolog OS=Mus musculus OX=10090 GN=Coa6	Coa6	9.2983	38	3	3	Mitochondria
Q921H9	Cytochrome c oxidase assembly factor 7 OS=Mus musculus OX=10090 GN=Coa7	Coa7	25.617	13	3	3	Mitochondria
Q8BH51	Cytochrome c oxidase assembly protein COX14 OS=Mus musculus OX=10090 GN=Cox14	Cox14	6.3804	14	1	1	Mitochondria
Q8BJ03	Cytochrome c oxidase assembly protein COX15 homolog OS=Mus musculus OX=10090 GN=Cox15	Cox15	45.852	12.8	4	4	Mitochondria
Q8K0C8	Cytochrome c oxidase assembly protein COX19 OS=Mus musculus OX=10090 GN=Cox19	Cox19	10.82	32.6	3	3	Mitochondria
P56394	Cytochrome c oxidase copper chaperone OS=Mus musculus OX=10090 GN=Cox17	Cox17	6.784	57.1	4	4	Mitochondria
P00397	Cytochrome c oxidase subunit 1 OS=Mus musculus OX=10090 GN=Mtco1	Mtco1	56.909	1.6	1	1	Mitochondria
P00405	Cytochrome c oxidase subunit 2 OS=Mus musculus OX=10090 GN=Mtco2	Mtco2	25.976	26.4	6	6	Mitochondria
P00416	Cytochrome c oxidase subunit 3 OS=Mus musculus OX=10090 GN=mt-Co3	mt-Co3	29.922	5.4	1	1	Mitochondria
P56391	Cytochrome c oxidase subunit 6B1 OS=Mus musculus OX=10090 GN=Cox6b1	Cox6b1	10.071	70.9	8	8	Mitochondria
Q9CPQ1	Cytochrome c oxidase subunit 6C OS=Mus musculus OX=10090 GN=Cox6c	Cox6c	8.4689	47.4	7	7	Mitochondria
P53702	Cytochrome c-type heme lyase OS=Mus musculus OX=10090 GN=Hccs	Hccs	30.977	46	12	12	Mitochondria
Q8BKE6	Cytochrome P450 20A1 OS=Mus musculus OX=10090 GN=Cyp20a1	Cyp20a1	52.149	5.8	3	3	Mitochondria
Q64462	Cytochrome P450 4B1 OS=Mus musculus OX=10090 GN=Cyp4b1	Cyp4b1	58.9	12.1	6	6	Mitochondria
Q8BMK4	Cytoskeleton-associated protein 4 OS=Mus musculus OX=10090 GN=Ckap4	Ckap4	63.691	31.5	19	19	Mitochondria	1500
Q9CPY7	Cytosol aminopeptidase OS=Mus musculus OX=10090 GN=Lap3	Lap3	56.141	32.6	14	14	Mitochondria
Q9DD18	D-aminoacyl-tRNA deacylase 1 OS=Mus musculus OX=10090 GN=Dtd1	Dtd1	23.384	11	3	3	Mitochondria
Q8VDK1	Deaminated glutathione amidase OS=Mus musculus OX=10090 GN=Nit1	Nit1	35.705	19.2	5	5	Mitochondria
Q33DR3	Decaprenyl-diphosphate synthase subunit 2 OS=Mus musculus OX=10090 GN=Pdss2	Pdss2	43.98	4	1	1	Mitochondria
P28654	Decorin OS=Mus musculus OX=10090 GN=Dcn	Dcn	39.809	18.9	6	5	Mitochondria
Q99L04	Dehydrogenase/reductase SDR family member 1 OS=Mus musculus OX=10090 GN=Dhrs1	Dhrs1	34.005	28.1	7	7	Mitochondria
Q3U0B3	Dehydrogenase/reductase SDR family member 11 OS=Mus musculus OX=10090 GN=Dhrs11	Dhrs11	28.274	6.9	2	2	Mitochondria
Q99LB2	Dehydrogenase/reductase SDR family member 4 OS=Mus musculus OX=10090 GN=Dhrs4	Dhrs4	29.884	31.9	10	10	Mitochondria
Q9CXR1	Dehydrogenase/reductase SDR family member 7 OS=Mus musculus OX=10090 GN=Dhrs7	Dhrs7	38.167	11.8	4	4	Mitochondria
Q99J47	Dehydrogenase/reductase SDR family member 7B OS=Mus musculus OX=10090 GN=Dhrs7b	Dhrs7b	34.986	13.9	5	5	Mitochondria
Q8CHS7	Dehydrogenase/reductase SDR family member 7C OS=Mus musculus OX=10090 GN=Dhrs7c	Dhrs7c	34.467	4.2	1	1	Mitochondria
Q9Z110	Delta-1-pyrroline-5-carboxylate synthase OS=Mus musculus OX=10090 GN=Aldh18a1	Aldh18a1	87.265	2.5	2	2	Mitochondria
P10518	Delta-aminolevulinic acid dehydratase OS=Mus musculus OX=10090 GN=Alad	Alad	36.023	11.5	3	3	Mitochondria
P82347	Delta-sarcoglycan OS=Mus musculus OX=10090 GN=Sgcd	Sgcd	32.133	20.4	6	6	Mitochondria
Q8BHC4	Dephospho-CoA kinase domain-containing protein OS=Mus musculus OX=10090 GN=Dcakd	Dcakd	26.476	20.3	4	4	Mitochondria
P31001	Desmin OS=Mus musculus OX=10090 GN=Des	Des	53.497	43.7	22	18	Mitochondria
Q9R0P5	Destrin OS=Mus musculus OX=10090 GN=Dstn	Dstn	18.521	28.5	7	6	Mitochondria
Q8BVI4	Dihydropteridine reductase OS=Mus musculus OX=10090 GN=Qdpr	Qdpr	25.57	44.4	8	8	Mitochondria
Q8BPM0	Disheveled-associated activator of morphogenesis 1 OS=Mus musculus OX=10090 GN=Daam1	Daam1	123.37	7.3	8	8	Mitochondria
Q9CQ00	Distal membrane-arm assembly complex protein 1 OS=Mus musculus OX=10090 GN=Dmac1	Dmac1	11.344	12.6	1	1	Mitochondria
Q9D7K5	Distal membrane-arm assembly complex protein 2 OS=Mus musculus OX=10090 GN=Dmac2	Dmac2	29.179	6.6	2	2	Mitochondria
P63037	DnaJ homolog subfamily A member 1 OS=Mus musculus OX=10090 GN=Dnaja1	Dnaja1	44.868	5.3	2	2	Mitochondria
Q9QYJ0	DnaJ homolog subfamily A member 2 OS=Mus musculus OX=10090 GN=Dnaja2	Dnaja2	45.745	16.7	7	7	Mitochondria
Q9JMC3	DnaJ homolog subfamily A member 4 OS=Mus musculus OX=10090 GN=Dnaja4	Dnaja4	44.901	18.9	8	8	Mitochondria
Q99KV1	DnaJ homolog subfamily B member 11 OS=Mus musculus OX=10090 GN=Dnajb11	Dnajb11	40.555	9.5	3	3	Mitochondria
Q9QYI5	DnaJ homolog subfamily B member 2 OS=Mus musculus OX=10090 GN=Dnajb2	Dnajb2	35.593	9.9	3	3	Mitochondria
Q9D832	DnaJ homolog subfamily B member 4 OS=Mus musculus OX=10090 GN=Dnajb4	Dnajb4	37.781	28.2	8	7	Mitochondria
O54946	DnaJ homolog subfamily B member 6 OS=Mus musculus OX=10090 GN=Dnajb6	Dnajb6	39.807	4.1	2	2	Mitochondria
Q5U458	DnaJ homolog subfamily C member 11 OS=Mus musculus OX=10090 GN=Dnajc11	Dnajc11	63.232	19.7	10	10	Mitochondria
Q80TN4	DnaJ homolog subfamily C member 16 OS=Mus musculus OX=10090 GN=Dnajc16	Dnajc16	89.135	1	1	1	Mitochondria
A2ALW5	DnaJ homolog subfamily C member 25 OS=Mus musculus OX=10090 GN=Dnajc25	Dnajc25	41.937	2.8	1	1	Mitochondria
Q8VCE1	DnaJ homolog subfamily C member 28 OS=Mus musculus OX=10090 GN=Dnajc28	Dnajc28	44.873	14.5	7	7	Mitochondria
Q91YW3	DnaJ homolog subfamily C member 3 OS=Mus musculus OX=10090 GN=Dnajc3	Dnajc3	57.463	12.5	6	6	Mitochondria
P59041	DnaJ homolog subfamily C member 30 OS=Mus musculus OX=10090 GN=Dnajc30	Dnajc30	24.762	11	2	2	Mitochondria
P60904	DnaJ homolog subfamily C member 5 OS=Mus musculus OX=10090 GN=Dnajc5	Dnajc5	22.101	19.7	5	5	Mitochondria
Q9QYI3	DnaJ homolog subfamily C member 7 OS=Mus musculus OX=10090 GN=Dnajc7	Dnajc7	56.475	7.3	4	4	Mitochondria
Q9D113	DNL-type zinc finger protein OS=Mus musculus OX=10090 GN=Dnlz	Dnlz	19.403	12.4	2	2	Mitochondria
O70152	Dolichol-phosphate mannosyltransferase subunit 1 OS=Mus musculus OX=10090 GN=Dpm1	Dpm1	29.174	18.1	4	4	Mitochondria
Q9D1Q4	Dolichol-phosphate mannosyltransferase subunit 3 OS=Mus musculus OX=10090 GN=Dpm3	Dpm3	10.139	10.9	1	1	Mitochondria
Q61510	E3 ubiquitin/ISG15 ligase TRIM25 OS=Mus musculus OX=10090 GN=Trim25	Trim25	71.726	1.3	1	1	Mitochondria
Q69ZR2	E3 ubiquitin-protein ligase HECTD1 OS=Mus musculus OX=10090 GN=Hectd1	Hectd1	290.08	1.3	3	3	Mitochondria
Q7TMY8	E3 ubiquitin-protein ligase HUWE1 OS=Mus musculus OX=10090 GN=Huwe1	Huwe1	482.63	2	7	7	Mitochondria
Q8C863	E3 ubiquitin-protein ligase Itchy OS=Mus musculus OX=10090 GN=Itch	Itch	98.992	0.9	1	1	Mitochondria
Q8CFI0	E3 ubiquitin-protein ligase NEDD4-like OS=Mus musculus OX=10090 GN=Nedd4l	Nedd4l	115.42	1.4	2	1	Mitochondria
Q9ET26	E3 ubiquitin-protein ligase RNF114 OS=Mus musculus OX=10090 GN=Rnf114	Rnf114	25.745	7.9	2	2	Mitochondria
Q9DBY1	E3 ubiquitin-protein ligase synoviolin OS=Mus musculus OX=10090 GN=Syvn1	Syvn1	67.296	1.3	1	1	Mitochondria
A2AN08	E3 ubiquitin-protein ligase UBR4 OS=Mus musculus OX=10090 GN=Ubr4	Ubr4	572.28	1.2	6	6	Mitochondria
Q8K482	EMILIN-2 OS=Mus musculus OX=10090 GN=Emilin2	Emilin2	117.31	2.5	3	3	Mitochondria
Q99KR3	Endoribonuclease LACTB2 OS=Mus musculus OX=10090 GN=Lactb2	Lactb2	32.754	15.6	5	5	Mitochondria
Q925F2	Endothelial cell-selective adhesion molecule OS=Mus musculus OX=10090 GN=Esam	Esam	41.81	8.9	3	3	Mitochondria
Q9JMG1	Endothelial differentiation-related factor 1 OS=Mus musculus OX=10090 GN=Edf1	Edf1	16.369	28.4	4	4	Mitochondria
Q5M8N4	Epimerase family protein SDR39U1 OS=Mus musculus OX=10090 GN=Sdr39u1	Sdr39u1	32.994	18.2	6	6	Mitochondria
Q80TH2	Erbin OS=Mus musculus OX=10090 GN=Erbin	Erbin	157.25	3.2	5	5	Mitochondria
Q8BFZ9	Erlin-2 OS=Mus musculus OX=10090 GN=Erlin2	Erlin2	37.872	28.5	10	10	Mitochondria
Q9EQ06	Estradiol 17-beta-dehydrogenase 11 OS=Mus musculus OX=10090 GN=Hsd17b11	Hsd17b11	32.88	20.1	7	7	Mitochondria
P50171	Estradiol 17-beta-dehydrogenase 8 OS=Mus musculus OX=10090 GN=Hsd17b8	Hsd17b8	26.588	38.2	7	7	Mitochondria
Q9DCH4	Eukaryotic translation initiation factor 3 subunit F OS=Mus musculus OX=10090 GN=Eif3f	Eif3f	37.984	15.8	5	5	Mitochondria
Q3TQB2	FAD-dependent oxidoreductase domain-containing protein 1 OS=Mus musculus OX=10090 GN=Foxred1	Foxred1	54.177	14.6	7	7	Mitochondria
P56213	FAD-linked sulfhydryl oxidase ALR OS=Mus musculus OX=10090 GN=Gfer	Gfer	22.876	17.7	3	3	Mitochondria
Q91YM4	FAST kinase domain-containing protein 4 OS=Mus musculus OX=10090 GN=Tbrg4	Tbrg4	71.513	12.2	7	7	Mitochondria
Q9JJE7	Fatty acid desaturase 3 OS=Mus musculus OX=10090 GN=Fads3	Fads3	51.469	3.1	1	1	Mitochondria
P19096	Fatty acid synthase OS=Mus musculus OX=10090 GN=Fasn	Fasn	272.43	0.5	1	1	Mitochondria
P47740	Fatty aldehyde dehydrogenase OS=Mus musculus OX=10090 GN=Aldh3a2	Aldh3a2	53.97	15.3	6	6	Mitochondria
Q8CIB5	Fermitin family homolog 2 OS=Mus musculus OX=10090 GN=Fermt2	Fermt2	77.8	13.1	10	10	Mitochondria
Q8K1B8	Fermitin family homolog 3 OS=Mus musculus OX=10090 GN=Fermt3	Fermt3	75.634	2	1	1	Mitochondria
P09528	Ferritin heavy chain OS=Mus musculus OX=10090 GN=Fth1	Fth1	21.066	25.8	5	5	Mitochondria
P29391	Ferritin light chain 1 OS=Mus musculus OX=10090 GN=Ftl1	Ftl1	20.802	48.6	6	6	Mitochondria
P61148	Fibroblast growth factor 1 OS=Mus musculus OX=10090 GN=Fgf1	Fgf1	17.417	32.9	5	5	Mitochondria
P70377	Fibroblast growth factor 13 OS=Mus musculus OX=10090 GN=Fgf13	Fgf13	27.587	4.1	1	1	Mitochondria
Q923D2	Flavin reductase (NADPH) OS=Mus musculus OX=10090 GN=Blvrb	Blvrb	22.197	16	3	3	Mitochondria
P35505	Fumarylacetoacetase OS=Mus musculus OX=10090 GN=Fah	Fah	46.175	9.3	4	4	Mitochondria
Q3TC72	Fumarylacetoacetate hydrolase domain-containing protein 2A OS=Mus musculus OX=10090 GN=Fahd2	Fahd2	34.69	16.9	4	4	Mitochondria
O09172	Glutamate--cysteine ligase regulatory subunit OS=Mus musculus OX=10090 GN=Gclm	Gclm	30.534	4.7	1	1	Mitochondria
Q9CWB7	Glutaredoxin-like protein C5orf63 homolog OS=Mus musculus OX=10090	---	13.43	8.7	1	1	Mitochondria
P11352	Glutathione peroxidase 1 OS=Mus musculus OX=10090 GN=Gpx1	Gpx1	22.329	36.3	5	5	Mitochondria
Q9CZD3	Glycine--tRNA ligase OS=Mus musculus OX=10090 GN=Gars	Gars	81.877	6.4	5	5	Mitochondria
Q9CPV4	Glyoxalase domain-containing protein 4 OS=Mus musculus OX=10090 GN=Glod4	Glod4	33.316	48.7	14	14	Mitochondria
Q91Z53	Glyoxylate reductase/hydroxypyruvate reductase OS=Mus musculus OX=10090 GN=Grhpr	Grhpr	35.328	17.4	5	5	Mitochondria
Q9CRA5	Golgi phosphoprotein 3 OS=Mus musculus OX=10090 GN=Golph3	Golph3	33.752	7.7	2	2	Mitochondria
Q8C5Q4	G-rich sequence factor 1 OS=Mus musculus OX=10090 GN=Grsf1	Grsf1	53.076	7.9	4	4	Mitochondria
Q9CR59	Growth arrest and DNA damage-inducible proteins-interacting protein 1 OS=Mus musculus OX=10090 GN=Gadd45gip1	Gadd45gip1	25.82	19.4	4	4	Mitochondria
Q9CY28	GTP-binding protein 8 OS=Mus musculus OX=10090 GN=Gtpbp8	Gtpbp8	31.872	7.4	2	2	Mitochondria
Q921J2	GTP-binding protein Rheb OS=Mus musculus OX=10090 GN=Rheb	Rheb	20.451	20.7	4	4	Mitochondria
Q9R111	Guanine deaminase OS=Mus musculus OX=10090 GN=Gda	Gda	51.012	3.5	2	2	Mitochondria
P18872	Guanine nucleotide-binding protein G(o) subunit alpha OS=Mus musculus OX=10090 GN=Gnao1	Gnao1	40.084	16.7	5	4	Mitochondria
P27600	Guanine nucleotide-binding protein subunit alpha-12 OS=Mus musculus OX=10090 GN=Gna12	Gna12	44.095	12.1	5	4	Mitochondria
Q9CYW4	Haloacid dehalogenase-like hydrolase domain-containing protein 3 OS=Mus musculus OX=10090 GN=Hdhd3	Hdhd3	28.027	6	2	2	Mitochondria
P14602	Heat shock protein beta-1 OS=Mus musculus OX=10090 GN=Hspb1	Hspb1	23.014	45	8	8	Mitochondria
P35385	Heat shock protein beta-7 OS=Mus musculus OX=10090 GN=Hspb7	Hspb7	18.634	24.3	3	3	Mitochondria
Q9JHR7	Insulin-degrading enzyme OS=Mus musculus OX=10090 GN=Ide	Ide	117.77	7.2	7	7	Mitochondria
P11688	Integrin alpha-5 OS=Mus musculus OX=10090 GN=Itga5	Itga5	115.04	9	9	9	Mitochondria
Q9CWD8	Iron-sulfur protein NUBPL OS=Mus musculus OX=10090 GN=Nubpl	Nubpl	34.139	19.1	5	5	Mitochondria
Q8C0M9	Isoaspartyl peptidase/L-asparaginase OS=Mus musculus OX=10090 GN=Asrgl1	Asrgl1	33.95	35	10	10	Mitochondria
Q9D8B7	Junctional adhesion molecule C OS=Mus musculus OX=10090 GN=Jam3	Jam3	34.837	3.2	1	1	Mitochondria
Q71RI9	Kynurenine--oxoglutarate transaminase 3 OS=Mus musculus OX=10090 GN=Kyat3	Kyat3	51.126	27.5	13	13	Mitochondria
Q61001	Laminin subunit alpha-5 OS=Mus musculus OX=10090 GN=Lama5	Lama5	404.05	3	10	10	Mitochondria
Q9CQB7	LYR motif-containing protein 1 OS=Mus musculus OX=10090 GN=Lyrm1	Lyrm1	14.223	7.4	1	1	Mitochondria
Q8BP40	Lysophosphatidic acid phosphatase type 6 OS=Mus musculus OX=10090 GN=Acp6	Acp6	47.624	8.1	3	3	Mitochondria
Q9WVL0	Maleylacetoacetate isomerase OS=Mus musculus OX=10090 GN=Gstz1	Gstz1	24.275	35.6	7	7	Mitochondria
Q924M7	Mannose-6-phosphate isomerase OS=Mus musculus OX=10090 GN=Mpi	Mpi	46.575	15.8	5	5	Mitochondria
Q9CQB2	MAPK regulated corepressor interacting protein 2 OS=Mus musculus OX=10090 GN=Mcrip2	Mcrip2	17.871	6.9	1	1	Mitochondria
P47802	Metaxin-1 OS=Mus musculus OX=10090 GN=Mtx1	Mtx1	35.623	21.5	7	7	Mitochondria
Q7TNS2	MICOS complex subunit Mic10 OS=Mus musculus OX=10090 GN=Minos1	Minos1	8.5669	10.5	1	1	Mitochondria
Q9DCZ4	MICOS complex subunit Mic26 OS=Mus musculus OX=10090 GN=Apoo	Apoo	22.604	21.7	4	4	Mitochondria
Q8CAQ8	MICOS complex subunit Mic60 OS=Mus musculus OX=10090 GN=Immt	Immt	83.899	54	46	46	Mitochondria
Q91VS7	Microsomal glutathione S-transferase 1 OS=Mus musculus OX=10090 GN=Mgst1	Mgst1	17.551	8.4	1	1	Mitochondria
Q8K009	Mitochondrial 10-formyltetrahydrofolate dehydrogenase OS=Mus musculus OX=10090 GN=Aldh1l2	Aldh1l2	101.59	13.3	11	9	Mitochondria
Q9CR62	Mitochondrial 2-oxoglutarate/malate carrier protein OS=Mus musculus OX=10090 GN=Slc25a11	Slc25a11	34.155	32.5	10	10	Mitochondria
Q922Q1	Mitochondrial amidoxime reducing component 2 OS=Mus musculus OX=10090 GN=Marc2	Marc2	38.194	17.2	8	8	Mitochondria
Q8VCF0	Mitochondrial antiviral-signaling protein OS=Mus musculus OX=10090 GN=Mavs	Mavs	53.398	4.8	2	2	Mitochondria
Q8BL03	Mitochondrial basic amino acids transporter OS=Mus musculus OX=10090 GN=Slc25a29	Slc25a29	32.672	10.5	3	3	Mitochondria
Q9CXD6	Mitochondrial calcium uniporter regulator 1 OS=Mus musculus OX=10090 GN=Mcur1	Mcur1	37.849	27.4	12	10	Mitochondria
Q9Z2Z6	Mitochondrial carnitine/acylcarnitine carrier protein OS=Mus musculus OX=10090 GN=Slc25a20	Slc25a20	33.026	41.2	13	13	Mitochondria
Q791T5	Mitochondrial carrier homolog 1 OS=Mus musculus OX=10090 GN=Mtch1	Mtch1	41.565	10.3	4	4	Mitochondria
Q9CZP5	Mitochondrial chaperone BCS1 OS=Mus musculus OX=10090 GN=Bcs1l	Bcs1l	47.406	17	7	7	Mitochondria
Q8R0Y8	Mitochondrial coenzyme A transporter SLC25A42 OS=Mus musculus OX=10090 GN=Slc25a42	Slc25a42	35.24	18.9	6	6	Mitochondria
Q9QZD8	Mitochondrial dicarboxylate carrier OS=Mus musculus OX=10090 GN=Slc25a10	Slc25a10	31.715	12.9	4	4	Mitochondria
Q5NCS9	Mitochondrial dynamics protein MID49 OS=Mus musculus OX=10090 GN=Mief2	Mief2	49.624	5.3	2	2	Mitochondria
Q9CQ92	Mitochondrial fission 1 protein OS=Mus musculus OX=10090 GN=Fis1	Fis1	17.008	28.9	5	5	Mitochondria
Q6PCP5	Mitochondrial fission factor OS=Mus musculus OX=10090 GN=Mff	Mff	32.931	3.8	2	2	Mitochondria
Q9CRB8	Mitochondrial fission process protein 1 OS=Mus musculus OX=10090 GN=Mtfp1	Mtfp1	18.314	22.3	6	6	Mitochondria
Q9CWE0	Mitochondrial fission regulator 1-like OS=Mus musculus OX=10090 GN=Mtfr1l	Mtfr1l	31.726	5.2	1	1	Mitochondria
Q8BMG8	Mitochondrial folate transporter/carrier OS=Mus musculus OX=10090 GN=Slc25a32	Slc25a32	35.048	5.1	2	2	Mitochondria
Q9D6M3	Mitochondrial glutamate carrier 1 OS=Mus musculus OX=10090 GN=Slc25a22	Slc25a22	34.67	23.5	8	8	Mitochondria
Q9WV96	Mitochondrial import inner membrane translocase subunit Tim10 B OS=Mus musculus OX=10090 GN=Timm10b	Timm10b	11.314	27	2	2	Mitochondria
P62073	Mitochondrial import inner membrane translocase subunit Tim10 OS=Mus musculus OX=10090 GN=Timm10	Timm10	10.333	64.4	10	10	Mitochondria
P62075	Mitochondrial import inner membrane translocase subunit Tim13 OS=Mus musculus OX=10090 GN=Timm13	Timm13	10.458	53.7	6	6	Mitochondria
Q9CQV7	Mitochondrial import inner membrane translocase subunit TIM14 OS=Mus musculus OX=10090 GN=Dnajc19	Dnajc19	12.436	53.4	7	7	Mitochondria
Q9CQV1	Mitochondrial import inner membrane translocase subunit TIM16 OS=Mus musculus OX=10090 GN=Pam16	Pam16	13.784	29.6	4	4	Mitochondria
Q9Z0V7	Mitochondrial import inner membrane translocase subunit Tim17-B OS=Mus musculus OX=10090 GN=Timm17b	Timm17b	18.352	8.7	1	1	Mitochondria
Q8CCM6	Mitochondrial import inner membrane translocase subunit Tim21 OS=Mus musculus OX=10090 GN=Timm21	Timm21	28.304	4	1	1	Mitochondria
Q9CQ85	Mitochondrial import inner membrane translocase subunit Tim22 OS=Mus musculus OX=10090 GN=Timm22	Timm22	20.114	7.7	1	1	Mitochondria
Q9WTQ8	Mitochondrial import inner membrane translocase subunit Tim23 OS=Mus musculus OX=10090 GN=Timm23	Timm23	21.978	18.2	3	3	Mitochondria
Q8BGX2	Mitochondrial import inner membrane translocase subunit Tim29 OS=Mus musculus OX=10090 GN=Timm29	Timm29	29.415	19.5	4	4	Mitochondria
O35857	Mitochondrial import inner membrane translocase subunit TIM44 OS=Mus musculus OX=10090 GN=Timm44	Timm44	51.091	29.9	14	14	Mitochondria
Q9D880	Mitochondrial import inner membrane translocase subunit TIM50 OS=Mus musculus OX=10090 GN=Timm50	Timm50	39.776	38.2	11	11	Mitochondria
Q9WVA2	Mitochondrial import inner membrane translocase subunit Tim8 A OS=Mus musculus OX=10090 GN=Timm8a1	Timm8a1	11.042	34	3	3	Mitochondria
P62077	Mitochondrial import inner membrane translocase subunit Tim8 B OS=Mus musculus OX=10090 GN=Timm8b	Timm8b	9.2864	22.9	2	2	Mitochondria
Q9WV98	Mitochondrial import inner membrane translocase subunit Tim9 OS=Mus musculus OX=10090 GN=Timm9	Timm9	10.344	56.2	4	4	Mitochondria
Q9CPQ3	Mitochondrial import receptor subunit TOM22 homolog OS=Mus musculus OX=10090 GN=Tomm22	Tomm22	15.537	16.2	2	2	Mitochondria
Q9CYG7	Mitochondrial import receptor subunit TOM34 OS=Mus musculus OX=10090 GN=Tomm34	Tomm34	34.278	3.6	1	1	Mitochondria
Q9QYA2	Mitochondrial import receptor subunit TOM40 homolog OS=Mus musculus OX=10090 GN=Tomm40	Tomm40	37.895	21.3	5	5	Mitochondria
Q9CZR3	Mitochondrial import receptor subunit TOM40B OS=Mus musculus OX=10090 GN=Tomm40l	Tomm40l	34.004	11.4	3	3	Mitochondria
B1AXP6	Mitochondrial import receptor subunit TOM5 homolog OS=Mus musculus OX=10090 GN=Tomm5	Tomm5	6.0372	29.4	2	2	Mitochondria
Q9CQN3	Mitochondrial import receptor subunit TOM6 homolog OS=Mus musculus OX=10090 GN=Tomm6	Tomm6	7.8648	18.9	1	1	Mitochondria
Q9CZW5	Mitochondrial import receptor subunit TOM70 OS=Mus musculus OX=10090 GN=Tomm70	Tomm70	67.589	19	12	12	Mitochondria
Q9CQU8	Mitochondrial inner membrane protease subunit 1 OS=Mus musculus OX=10090 GN=Immp1l	Immp1l	18.502	19.9	4	4	Mitochondria
Q8BPT6	Mitochondrial inner membrane protease subunit 2 OS=Mus musculus OX=10090 GN=Immp2l	Immp2l	19.6	11.4	2	2	Mitochondria
Q8BGA9	Mitochondrial inner membrane protein OXA1L OS=Mus musculus OX=10090 GN=Oxa1l	Oxa1l	48.219	15.7	6	6	Mitochondria
A6H611	Mitochondrial intermediate peptidase OS=Mus musculus OX=10090 GN=Mipep	Mipep	80.851	12.8	10	10	Mitochondria
Q8VEA4	Mitochondrial intermembrane space import and assembly protein 40 OS=Mus musculus OX=10090 GN=Chchd4	Chchd4	15.525	12.2	2	2	Mitochondria
Q9WVD5	Mitochondrial ornithine transporter 1 OS=Mus musculus OX=10090 GN=Slc25a15	Slc25a15	32.823	14	5	5	Mitochondria
Q9D6Y7	Mitochondrial peptide methionine sulfoxide reductase OS=Mus musculus OX=10090 GN=Msra	Msra	25.988	38.2	8	8	Mitochondria
Q9Z2I0	Mitochondrial proton/calcium exchanger protein OS=Mus musculus OX=10090 GN=Letm1	Letm1	82.988	29.1	21	21	Mitochondria
P63030	Mitochondrial pyruvate carrier 1 OS=Mus musculus OX=10090 GN=Mpc1	Mpc1	12.454	7.3	1	1	Mitochondria
Q9D023	Mitochondrial pyruvate carrier 2 OS=Mus musculus OX=10090 GN=Mpc2	Mpc2	14.286	33.1	5	5	Mitochondria
Q8BG51	Mitochondrial Rho GTPase 1 OS=Mus musculus OX=10090 GN=Rhot1	Rhot1	72.241	13.3	8	8	Mitochondria
Q8JZN7	Mitochondrial Rho GTPase 2 OS=Mus musculus OX=10090 GN=Rhot2	Rhot2	69.07	10.3	5	5	Mitochondria
Q8JZY4	Mitochondrial ribonuclease P catalytic subunit OS=Mus musculus OX=10090 GN=Kiaa0391	Kiaa0391	66.856	1.9	1	1	Mitochondria
Q8R2R6	Mitochondrial ribosome-associated GTPase 1 OS=Mus musculus OX=10090 GN=Mtg1	Mtg1	36.679	2.8	1	1	Mitochondria
Q9DAM5	Mitochondrial thiamine pyrophosphate carrier OS=Mus musculus OX=10090 GN=Slc25a19	Slc25a19	35.618	18.6	6	6	Mitochondria
Q9DAT5	Mitochondrial tRNA-specific 2-thiouridylase 1 OS=Mus musculus OX=10090 GN=Trmu	Trmu	47.24	12	5	5	Mitochondria
Q8VCM5	Mitochondrial ubiquitin ligase activator of NFKB 1 OS=Mus musculus OX=10090 GN=Mul1	Mul1	39.835	11.4	4	4	Mitochondria
P56501	Mitochondrial uncoupling protein 3 OS=Mus musculus OX=10090 GN=Ucp3	Ucp3	33.91	16.6	4	4	Mitochondria
Q9DC61	Mitochondrial-processing peptidase subunit alpha OS=Mus musculus OX=10090 GN=Pmpca	Pmpca	58.278	26.9	14	14	Mitochondria
Q9CXT8	Mitochondrial-processing peptidase subunit beta OS=Mus musculus OX=10090 GN=Pmpcb	Pmpcb	54.614	23.7	13	12	Mitochondria
Q811U4	Mitofusin-1 OS=Mus musculus OX=10090 GN=Mfn1	Mfn1	83.725	31.2	22	22	Mitochondria
Q80U63	Mitofusin-2 OS=Mus musculus OX=10090 GN=Mfn2	Mfn2	86.187	13.6	10	10	Mitochondria
P47811	Mitogen-activated protein kinase 14 OS=Mus musculus OX=10090 GN=Mapk14	Mapk14	41.287	7.5	2	2	Mitochondria
Q9WTU6	Mitogen-activated protein kinase 9 OS=Mus musculus OX=10090 GN=Mapk9	Mapk9	48.189	3.3	1	1	Mitochondria
Q9ESL4	Mitogen-activated protein kinase kinase kinase 20 OS=Mus musculus OX=10090 GN=Map3k20	Map3k20	91.719	1.4	1	1	Mitochondria
Q9WTX8	Mitotic spindle assembly checkpoint protein MAD1 OS=Mus musculus OX=10090 GN=Mad1l1	Mad1l1	83.54	1.1	1	1	Mitochondria
Q8R0P4	Mth938 domain-containing protein OS=Mus musculus OX=10090 GN=Aamdc	Aamdc	13.244	45.9	5	5	Mitochondria
P21447	Multidrug resistance protein 1A OS=Mus musculus OX=10090 GN=Abcb1a	Abcb1a	140.64	11.7	15	15	Mitochondria
O35379	Multidrug resistance-associated protein 1 OS=Mus musculus OX=10090 GN=Abcc1	Abcc1	171.18	3.5	5	5	Mitochondria
Q9DCG9	Multifunctional methyltransferase subunit TRM112-like protein OS=Mus musculus OX=10090 GN=Trmt112	Trmt112	14.141	10.4	1	1	Mitochondria
Q3UIJ9	Myocardial zonula adherens protein OS=Mus musculus OX=10090 GN=Myzap	Myzap	53.896	6.9	4	4	Mitochondria
Q3THE2	Myosin regulatory light chain 12B OS=Mus musculus OX=10090 GN=Myl12b	Myl12b	19.779	12.2	2	2	Mitochondria
Q8K4Z3	NAD(P)H-hydrate epimerase OS=Mus musculus OX=10090 GN=Naxe	Naxe	30.972	22.3	5	5	Mitochondria
Q8VDQ8	NAD-dependent protein deacetylase sirtuin-2 OS=Mus musculus OX=10090 GN=Sirt2	Sirt2	43.256	6.4	2	2	Mitochondria
Q8R104	NAD-dependent protein deacetylase sirtuin-3 OS=Mus musculus OX=10090 GN=Sirt3	Sirt3	36.614	6.6	2	2	Mitochondria
Q59J78	NADH dehydrogenase [ubiquinone] 1 alpha subcomplex assembly factor 2 OS=Mus musculus OX=10090 GN=Ndufaf2	Ndufaf2	19.628	47	8	8	Mitochondria
Q9JKL4	NADH dehydrogenase [ubiquinone] 1 alpha subcomplex assembly factor 3 OS=Mus musculus OX=10090 GN=Ndufaf3	Ndufaf3	20.733	11.4	2	2	Mitochondria
Q9D1H6	NADH dehydrogenase [ubiquinone] 1 alpha subcomplex assembly factor 4 OS=Mus musculus OX=10090 GN=Ndufaf4	Ndufaf4	20.082	35.3	7	7	Mitochondria
A2AMZ4	NADH dehydrogenase [ubiquinone] 1 alpha subcomplex assembly factor 8 OS=Mus musculus OX=10090 GN=Ndufaf8	Ndufaf8	7.7849	50	3	3	Mitochondria
O35683	NADH dehydrogenase [ubiquinone] 1 alpha subcomplex subunit 1 OS=Mus musculus OX=10090 GN=Ndufa1	Ndufa1	8.1384	14.3	1	1	Mitochondria
Q9D8B4	NADH dehydrogenase [ubiquinone] 1 alpha subcomplex subunit 11 OS=Mus musculus OX=10090 GN=Ndufa11	Ndufa11	14.982	19.1	2	2	Mitochondria
Q7TMF3	NADH dehydrogenase [ubiquinone] 1 alpha subcomplex subunit 12 OS=Mus musculus OX=10090 GN=Ndufa12	Ndufa12	17.086	88.3	14	14	Mitochondria
Q9ERS2	NADH dehydrogenase [ubiquinone] 1 alpha subcomplex subunit 13 OS=Mus musculus OX=10090 GN=Ndufa13	Ndufa13	16.859	51.4	9	9	Mitochondria
Q9CQ75	NADH dehydrogenase [ubiquinone] 1 alpha subcomplex subunit 2 OS=Mus musculus OX=10090 GN=Ndufa2	Ndufa2	10.916	56.6	6	6	Mitochondria
Q9CQ91	NADH dehydrogenase [ubiquinone] 1 alpha subcomplex subunit 3 OS=Mus musculus OX=10090 GN=Ndufa3	Ndufa3	9.3308	21.4	2	2	Mitochondria
Q4FZG9	NADH dehydrogenase [ubiquinone] 1 alpha subcomplex subunit 4-like 2 OS=Mus musculus OX=10090 GN=Ndufa4l2	Ndufa4l2	10.046	19.5	2	2	Mitochondria
Q9CPP6	NADH dehydrogenase [ubiquinone] 1 alpha subcomplex subunit 5 OS=Mus musculus OX=10090 GN=Ndufa5	Ndufa5	13.36	44	7	7	Mitochondria
Q9CQZ5	NADH dehydrogenase [ubiquinone] 1 alpha subcomplex subunit 6 OS=Mus musculus OX=10090 GN=Ndufa6	Ndufa6	15.283	49.6	8	8	Mitochondria
Q9Z1P6	NADH dehydrogenase [ubiquinone] 1 alpha subcomplex subunit 7 OS=Mus musculus OX=10090 GN=Ndufa7	Ndufa7	12.575	62.8	9	9	Mitochondria
Q9DCJ5	NADH dehydrogenase [ubiquinone] 1 alpha subcomplex subunit 8 OS=Mus musculus OX=10090 GN=Ndufa8	Ndufa8	19.992	46.5	7	7	Mitochondria
P0DN34	NADH dehydrogenase [ubiquinone] 1 beta subcomplex subunit 1 OS=Mus musculus OX=10090 GN=Ndufb1	Ndufb1	6.954	19.3	1	1	Mitochondria
Q9DCS9	NADH dehydrogenase [ubiquinone] 1 beta subcomplex subunit 10 OS=Mus musculus OX=10090 GN=Ndufb10	Ndufb10	21.024	47.2	8	8	Mitochondria
Q9CQZ6	NADH dehydrogenase [ubiquinone] 1 beta subcomplex subunit 3 OS=Mus musculus OX=10090 GN=Ndufb3	Ndufb3	11.692	18.3	2	2	Mitochondria
Q9CQC7	NADH dehydrogenase [ubiquinone] 1 beta subcomplex subunit 4 OS=Mus musculus OX=10090 GN=Ndufb4	Ndufb4	15.081	46.5	5	5	Mitochondria
Q3UIU2	NADH dehydrogenase [ubiquinone] 1 beta subcomplex subunit 6 OS=Mus musculus OX=10090 GN=Ndufb6	Ndufb6	15.515	50.8	7	7	Mitochondria
Q9CR61	NADH dehydrogenase [ubiquinone] 1 beta subcomplex subunit 7 OS=Mus musculus OX=10090 GN=Ndufb7	Ndufb7	16.331	60.6	9	9	Mitochondria
Q9CQJ8	NADH dehydrogenase [ubiquinone] 1 beta subcomplex subunit 9 OS=Mus musculus OX=10090 GN=Ndufb9	Ndufb9	21.984	44.1	9	9	Mitochondria
Q9CQ54	NADH dehydrogenase [ubiquinone] 1 subunit C2 OS=Mus musculus OX=10090 GN=Ndufc2	Ndufc2	14.164	46.7	8	8	Mitochondria
Q99LY9	NADH dehydrogenase [ubiquinone] iron-sulfur protein 5 OS=Mus musculus OX=10090 GN=Ndufs5	Ndufs5	12.648	59.4	7	7	Mitochondria
P03888	NADH-ubiquinone oxidoreductase chain 1 OS=Mus musculus OX=10090 GN=Mtnd1	Mtnd1	36.059	3.1	1	1	Mitochondria
P03893	NADH-ubiquinone oxidoreductase chain 2 OS=Mus musculus OX=10090 GN=Mtnd2	Mtnd2	38.752	9	3	3	Mitochondria
P03911	NADH-ubiquinone oxidoreductase chain 4 OS=Mus musculus OX=10090 GN=Mtnd4	Mtnd4	51.881	8.5	5	5	Mitochondria
P03921	NADH-ubiquinone oxidoreductase chain 5 OS=Mus musculus OX=10090 GN=Mtnd5	Mtnd5	68.474	8.6	4	4	Mitochondria
P06801	NADP-dependent malic enzyme OS=Mus musculus OX=10090 GN=Me1	Me1	63.953	4.9	2	2	Mitochondria
Q99KQ4	Nicotinamide phosphoribosyltransferase OS=Mus musculus OX=10090 GN=Nampt	Nampt	55.446	12.6	7	7	Mitochondria
Q99JR6	Nicotinamide/nicotinic acid mononucleotide adenylyltransferase 3 OS=Mus musculus OX=10090 GN=Nmnat3	Nmnat3	27.702	46.1	11	11	Mitochondria
Q9JJG9	Nitric oxide-associated protein 1 OS=Mus musculus OX=10090 GN=Noa1	Noa1	77.378	1.4	1	1	Mitochondria
E9Q7G0	Nuclear mitotic apparatus protein 1 OS=Mus musculus OX=10090 GN=Numa1	Numa1	235.63	0.4	1	1	Mitochondria
P11930	Nucleoside diphosphate-linked moiety X motif 19 OS=Mus musculus OX=10090 GN=Nudt19	Nudt19	40.32	16.2	4	4	Mitochondria
Q922B1	O-acetyl-ADP-ribose deacetylase MACROD1 OS=Mus musculus OX=10090 GN=Macrod1	Macrod1	35.294	26.3	9	9	Mitochondria
Q9JHW2	Omega-amidase NIT2 OS=Mus musculus OX=10090 GN=Nit2	Nit2	30.501	38.4	9	9	Mitochondria
Q62422	Osteoclast-stimulating factor 1 OS=Mus musculus OX=10090 GN=Ostf1	Ostf1	23.782	3.7	1	1	Mitochondria
O54901	OX-2 membrane glycoprotein OS=Mus musculus OX=10090 GN=Cd200	Cd200	31.256	14.4	4	4	Mitochondria
Q8VE38	Oxidoreductase NAD-binding domain-containing protein 1 OS=Mus musculus OX=10090 GN=Oxnad1	Oxnad1	34.727	39.2	12	12	Mitochondria
Q3ULF4	Paraplegin OS=Mus musculus OX=10090 GN=Spg7	Spg7	85.995	20.4	17	17	Mitochondria
O88492	Perilipin-4 OS=Mus musculus OX=10090 GN=Plin4	Plin4	139.41	38	21	21	Mitochondria
O08807	Peroxiredoxin-4 OS=Mus musculus OX=10090 GN=Prdx4	Prdx4	31.052	22.3	5	4	Mitochondria
Q9DBA6	Peroxisomal leader peptide-processing protease OS=Mus musculus OX=10090 GN=Tysnd1	Tysnd1	59.065	1.6	1	1	Mitochondria
Q9Z210	Peroxisomal membrane protein 11B OS=Mus musculus OX=10090 GN=Pex11b	Pex11b	28.709	17	4	4	Mitochondria
Q6P6M5	Peroxisomal membrane protein 11C OS=Mus musculus OX=10090 GN=Pex11g	Pex11g	27.151	7.9	2	2	Mitochondria
P42925	Peroxisomal membrane protein 2 OS=Mus musculus OX=10090 GN=Pxmp2	Pxmp2	22.265	8.8	2	2	Mitochondria
Q9JJW0	Peroxisomal membrane protein 4 OS=Mus musculus OX=10090 GN=Pxmp4	Pxmp4	24.196	7.1	1	1	Mitochondria
Q66GT5	Phosphatidylglycerophosphatase and protein-tyrosine phosphatase 1 OS=Mus musculus OX=10090 GN=Ptpmt1	Ptpmt1	21.942	12.4	2	2	Mitochondria
P27612	Phospholipase A-2-activating protein OS=Mus musculus OX=10090 GN=Plaa	Plaa	87.22	10.7	7	7	Mitochondria
Q8VCI0	Phospholipase B-like 1 OS=Mus musculus OX=10090 GN=Plbd1	Plbd1	62.998	9.6	6	6	Mitochondria
Q91VA6	Polymerase delta-interacting protein 2 OS=Mus musculus OX=10090 GN=Poldip2	Poldip2	41.87	19	6	6	Mitochondria
Q69ZP3	Probable hydrolase PNKD OS=Mus musculus OX=10090 GN=Pnkd	Pnkd	43.016	6	2	2	Mitochondria
Q8BW00	Probable peptidyl-tRNA hydrolase OS=Mus musculus OX=10090 GN=Ptrh1	Ptrh1	22.16	4.4	1	1	Mitochondria
B7ZMP1	Probable Xaa-Pro aminopeptidase 3 OS=Mus musculus OX=10090 GN=Xpnpep3	Xpnpep3	56.677	4.3	2	2	Mitochondria
Q9WUQ2	Prolactin regulatory element-binding protein OS=Mus musculus OX=10090 GN=Preb	Preb	45.437	11.8	4	4	Mitochondria
Q9QUR6	Prolyl endopeptidase OS=Mus musculus OX=10090 GN=Prep	Prep	80.751	8.6	7	7	Mitochondria
Q8C167	Prolyl endopeptidase-like OS=Mus musculus OX=10090 GN=Prepl	Prepl	83.193	4	3	3	Mitochondria
Q8BWM0	Prostaglandin E synthase 2 OS=Mus musculus OX=10090 GN=Ptges2	Ptges2	43.323	29.7	12	12	Mitochondria
Q8VDQ1	Prostaglandin reductase 2 OS=Mus musculus OX=10090 GN=Ptgr2	Ptgr2	38.015	10.5	4	4	Mitochondria
Q8BGC4	Prostaglandin reductase-3 OS=Mus musculus OX=10090 GN=Zadh2	Zadh2	40.528	32.4	10	10	Mitochondria
Q9JKV1	Proteasomal ubiquitin receptor ADRM1 OS=Mus musculus OX=10090 GN=Adrm1	Adrm1	42.06	7.9	3	3	Mitochondria
Q9R1P0	Proteasome subunit alpha type-4 OS=Mus musculus OX=10090 GN=Psma4	Psma4	29.47	25.7	7	7	Mitochondria
Q8K4F5	Protein ABHD11 OS=Mus musculus OX=10090 GN=Abhd11	Abhd11	33.56	18.9	6	6	Mitochondria
Q8VCR7	Protein ABHD14B OS=Mus musculus OX=10090 GN=Abhd14b	Abhd14b	22.45	11	2	2	Mitochondria
Q9Z1Q2	Protein ABHD16A OS=Mus musculus OX=10090 GN=Abhd16a	Abhd16a	63.085	16.8	10	10	Mitochondria
P09103	Protein disulfide-isomerase OS=Mus musculus OX=10090 GN=P4hb	P4hb	57.058	33.2	17	17	Mitochondria
Q8BG67	Protein EFR3 homolog A OS=Mus musculus OX=10090 GN=Efr3a	Efr3a	92.612	12.2	9	9	Mitochondria
Q9D6U8	Protein FAM162A OS=Mus musculus OX=10090 GN=Fam162a	Fam162a	17.725	25.8	5	5	Mitochondria
Q7TPD2	Protein FAM185A OS=Mus musculus OX=10090 GN=Fam185a	Fam185a	39.992	8.2	3	3	Mitochondria
Q8BGY7	Protein FAM210A OS=Mus musculus OX=10090 GN=Fam210a	Fam210a	31.599	16.1	4	4	Mitochondria
Q8C0Z1	Protein FAM234A OS=Mus musculus OX=10090 GN=Fam234a	Fam234a	60.575	6.7	4	4	Mitochondria
Q921M7	Protein FAM49B OS=Mus musculus OX=10090 GN=Fam49b	Fam49b	36.776	9.3	3	3	Mitochondria
Q9CR13	Protein FMC1 homolog OS=Mus musculus OX=10090 GN=Fmc1	Fmc1	12.694	10.6	1	1	Mitochondria
P19258	Protein Mpv17 OS=Mus musculus OX=10090 GN=Mpv17	Mpv17	19.686	15.9	3	3	Mitochondria
O55126	Protein NipSnap homolog 2 OS=Mus musculus OX=10090 GN=Nipsnap2	Nipsnap2	32.932	27	10	10	Mitochondria
Q8BYB9	Protein O-glucosyltransferase 1 OS=Mus musculus OX=10090 GN=Poglut1	Poglut1	46.379	5.4	2	2	Mitochondria
Q8BGQ4	Protein O-mannosyl-transferase 2 OS=Mus musculus OX=10090 GN=Pomt2	Pomt2	92.385	1.2	1	1	Mitochondria
Q8BHN0	Protein phosphatase 1L OS=Mus musculus OX=10090 GN=Ppm1l	Ppm1l	41.049	2.5	1	1	Mitochondria
Q6NVE9	Protein phosphatase PTC7 homolog OS=Mus musculus OX=10090 GN=Pptc7	Pptc7	33.048	29	6	6	Mitochondria
P61620	Protein transport protein Sec61 subunit alpha isoform 1 OS=Mus musculus OX=10090 GN=Sec61a1	Sec61a1	52.264	10.5	5	3	Mitochondria
Q9JLR1	Protein transport protein Sec61 subunit alpha isoform 2 OS=Mus musculus OX=10090 GN=Sec61a2	Sec61a2	52.247	5.5	3	1	Mitochondria
Q9CQS8	Protein transport protein Sec61 subunit beta OS=Mus musculus OX=10090 GN=Sec61b	Sec61b	9.9583	21.9	2	2	Mitochondria
Q11011	Puromycin-sensitive aminopeptidase OS=Mus musculus OX=10090 GN=Npepps	Npepps	103.32	14.1	12	12	Mitochondria
Q3U6U5	Putative GTP-binding protein 6 OS=Mus musculus OX=10090 GN=Gtpbp6	Gtpbp6	56.474	2.1	1	1	Mitochondria
Q3TCN2	Putative phospholipase B-like 2 OS=Mus musculus OX=10090 GN=Plbd2	Plbd2	66.289	2.7	2	2	Mitochondria
P47199	Quinone oxidoreductase OS=Mus musculus OX=10090 GN=Cryz	Cryz	35.268	11.2	3	3	Mitochondria
Q3UNZ8	Quinone oxidoreductase-like protein 2 OS=Mus musculus OX=10090 GN=Cryzl2	Cryzl2	37.808	6	2	2	Mitochondria
Q5ND29	Rab-interacting lysosomal protein OS=Mus musculus OX=10090 GN=Rilp	Rilp	41.139	8.7	3	3	Mitochondria
Q9JHS3	Ragulator complex protein LAMTOR2 OS=Mus musculus OX=10090 GN=Lamtor2	Lamtor2	13.48	17.6	2	2	Mitochondria
Q80X95	Ras-related GTP-binding protein A OS=Mus musculus OX=10090 GN=Rraga	Rraga	36.566	6.4	2	2	Mitochondria
P35283	Ras-related protein Rab-12 OS=Mus musculus OX=10090 GN=Rab12	Rab12	27.328	20.2	6	6	Mitochondria
Q91V41	Ras-related protein Rab-14 OS=Mus musculus OX=10090 GN=Rab14	Rab14	23.897	18.6	5	5	Mitochondria
Q9CQD1	Ras-related protein Rab-5A OS=Mus musculus OX=10090 GN=Rab5a	Rab5a	23.598	27.9	5	3	Mitochondria
P61021	Ras-related protein Rab-5B OS=Mus musculus OX=10090 GN=Rab5b	Rab5b	23.707	21.9	4	2	Mitochondria
Q9DCV4	Regulator of microtubule dynamics protein 1 OS=Mus musculus OX=10090 GN=Rmdn1	Rmdn1	35	20.3	6	6	Mitochondria
Q3UJU9	Regulator of microtubule dynamics protein 3 OS=Mus musculus OX=10090 GN=Rmdn3	Rmdn3	52.028	4.3	2	2	Mitochondria
Q8CI78	Required for meiotic nuclear division protein 1 homolog OS=Mus musculus OX=10090 GN=Rmnd1	Rmnd1	51.842	17.3	8	8	Mitochondria
P70122	Ribosome maturation protein SBDS OS=Mus musculus OX=10090 GN=Sbds	Sbds	28.78	16.8	5	5	Mitochondria
Q8BRF7	Sec1 family domain-containing protein 1 OS=Mus musculus OX=10090 GN=Scfd1	Scfd1	72.322	1.4	1	1	Mitochondria
Q9ERR7	Selenoprotein F OS=Mus musculus OX=10090 GN=Selenof	Selenof	17.806	7.4	1	1	Mitochondria
Q8VHC3	Selenoprotein M OS=Mus musculus OX=10090 GN=Selenom	Selenom	16.377	9.7	1	1	Mitochondria
Q9DBC0	Selenoprotein O OS=Mus musculus OX=10090 GN=Selenoo	Selenoo	74.22	1.9	1	1	Mitochondria
O55098	Serine/threonine-protein kinase 10 OS=Mus musculus OX=10090 GN=Stk10	Stk10	111.9	1.8	2	1	Mitochondria
Q9JLN9	Serine/threonine-protein kinase mTOR OS=Mus musculus OX=10090 GN=Mtor	Mtor	288.79	1.1	3	3	Mitochondria
Q9WVC6	Serine/threonine-protein kinase Sgk1 OS=Mus musculus OX=10090 GN=Sgk1	Sgk1	48.928	2.1	1	1	Mitochondria
Q6P1F6	Serine/threonine-protein phosphatase 2A 55 kDa regulatory subunit B alpha isoform OS=Mus musculus OX=10090 GN=Ppp2r2a	Ppp2r2a	51.691	2.5	1	1	Mitochondria
Q6PD03	Serine/threonine-protein phosphatase 2A 56 kDa regulatory subunit alpha isoform OS=Mus musculus OX=10090 GN=Ppp2r5a	Ppp2r5a	56.346	9.1	4	4	Mitochondria
Q76MZ3	Serine/threonine-protein phosphatase 2A 65 kDa regulatory subunit A alpha isoform OS=Mus musculus OX=10090 GN=Ppp2r1a	Ppp2r1a	65.322	19	11	11	Mitochondria
P58389	Serine/threonine-protein phosphatase 2A activator OS=Mus musculus OX=10090 GN=Ptpa	Ptpa	36.71	13.6	4	4	Mitochondria
P63330	Serine/threonine-protein phosphatase 2A catalytic subunit alpha isoform OS=Mus musculus OX=10090 GN=Ppp2ca	Ppp2ca	35.608	13.9	5	5	Mitochondria
Q9Z176	Serine/threonine-protein phosphatase 2A regulatory subunit B'' subunit delta OS=Mus musculus OX=10090 GN=Ppp2r3d	Ppp2r3d	55.705	2.4	1	1	Mitochondria
Q9Z1Z2	Serine-threonine kinase receptor-associated protein OS=Mus musculus OX=10090 GN=Strap	Strap	38.442	14.3	5	5	Mitochondria
Q4ACU6	SH3 and multiple ankyrin repeat domains protein 3 OS=Mus musculus OX=10090 GN=Shank3	Shank3	185.39	3.5	6	6	Mitochondria
Q9WUZ7	SH3 domain-binding glutamic acid-rich protein OS=Mus musculus OX=10090 GN=Sh3bgr	Sh3bgr	23.102	5.6	1	1	Mitochondria
Q9JJU8	SH3 domain-binding glutamic acid-rich-like protein OS=Mus musculus OX=10090 GN=Sh3bgrl	Sh3bgrl	12.811	20.2	2	2	Mitochondria
Q8R550	SH3 domain-containing kinase-binding protein 1 OS=Mus musculus OX=10090 GN=Sh3kbp1	Sh3kbp1	78.169	1.6	1	1	Mitochondria
Q8C1Q6	Small integral membrane protein 4 OS=Mus musculus OX=10090 GN=Smim4	Smim4	9.7463	28.8	2	2	Mitochondria
P62305	Small nuclear ribonucleoprotein E OS=Mus musculus OX=10090 GN=Snrpe	Snrpe	10.803	13	1	1	Mitochondria
Q91WK1	SPRY domain-containing protein 4 OS=Mus musculus OX=10090 GN=Spryd4	Spryd4	23.275	30	7	7	Mitochondria
Q3TFQ1	SPRY domain-containing protein 7 OS=Mus musculus OX=10090 GN=Spryd7	Spryd7	21.681	10.2	2	2	Mitochondria
P09925	Surfeit locus protein 1 OS=Mus musculus OX=10090 GN=Surf1	Surf1	34.798	16	5	5	Mitochondria
O88935	Synapsin-1 OS=Mus musculus OX=10090 GN=Syn1	Syn1	74.096	3.5	1	1	Mitochondria
Q64332	Synapsin-2 OS=Mus musculus OX=10090 GN=Syn2	Syn2	63.372	1.7	1	1	Mitochondria
Q9DBG9	Tax1-binding protein 3 OS=Mus musculus OX=10090 GN=Tax1bp3	Tax1bp3	13.722	13.7	1	1	Mitochondria
P11983	T-complex protein 1 subunit alpha OS=Mus musculus OX=10090 GN=Tcp1	Tcp1	60.448	20.5	11	11	Mitochondria
P80314	T-complex protein 1 subunit beta OS=Mus musculus OX=10090 GN=Cct2	Cct2	57.477	10.8	5	5	Mitochondria
P80315	T-complex protein 1 subunit delta OS=Mus musculus OX=10090 GN=Cct4	Cct4	58.066	17.4	10	10	Mitochondria
P80316	T-complex protein 1 subunit epsilon OS=Mus musculus OX=10090 GN=Cct5	Cct5	59.623	12.6	7	7	Mitochondria
P80313	T-complex protein 1 subunit eta OS=Mus musculus OX=10090 GN=Cct7	Cct7	59.652	12.5	6	6	Mitochondria
P80318	T-complex protein 1 subunit gamma OS=Mus musculus OX=10090 GN=Cct3	Cct3	60.629	23.5	12	12	Mitochondria
P42932	T-complex protein 1 subunit theta OS=Mus musculus OX=10090 GN=Cct8	Cct8	59.555	33.8	17	17	Mitochondria
P80317	T-complex protein 1 subunit zeta OS=Mus musculus OX=10090 GN=Cct6a	Cct6a	58.004	13.9	8	8	Mitochondria
Q99MD6	Thioredoxin reductase 3 OS=Mus musculus OX=10090 GN=Txnrd3	Txnrd3	71.318	3.8	3	3	Mitochondria
P52196	Thiosulfate sulfurtransferase OS=Mus musculus OX=10090 GN=Tst	Tst	33.466	31.3	8	8	Mitochondria
Q9D0B5	Thiosulfate sulfurtransferase/rhodanese-like domain-containing protein 3 OS=Mus musculus OX=10090 GN=Tstd3	Tstd3	17.271	11.5	2	2	Mitochondria
O08583	THO complex subunit 4 OS=Mus musculus OX=10090 GN=Alyref	Alyref	26.94	2.7	1	1	Mitochondria
Q8BH55	Threonine synthase-like 1 OS=Mus musculus OX=10090 GN=Thnsl1	Thnsl1	83.099	5.8	4	4	Mitochondria
P97930	Thymidylate kinase OS=Mus musculus OX=10090 GN=Dtymk	Dtymk	23.914	22.2	5	5	Mitochondria
Q9QZ06	Toll-interacting protein OS=Mus musculus OX=10090 GN=Tollip	Tollip	30.345	10.2	2	2	Mitochondria
Q6R5N8	Toll-like receptor 13 OS=Mus musculus OX=10090 GN=Tlr13	Tlr13	114.44	0.9	1	1	Mitochondria
Q6PD31	Trafficking kinesin-binding protein 1 OS=Mus musculus OX=10090 GN=Trak1	Trak1	104.47	2.9	3	3	Mitochondria
Q3TLI0	Trafficking protein particle complex subunit 10 OS=Mus musculus OX=10090 GN=Trappc10	Trappc10	141.59	0.7	1	1	Mitochondria
B2RXC1	Trafficking protein particle complex subunit 11 OS=Mus musculus OX=10090 GN=Trappc11	Trappc11	128.39	1.1	1	1	Mitochondria
Q9CQP2	Trafficking protein particle complex subunit 2 OS=Mus musculus OX=10090 GN=Trappc2	Trappc2	16.441	5.7	1	1	Mitochondria
O55013	Trafficking protein particle complex subunit 3 OS=Mus musculus OX=10090 GN=Trappc3	Trappc3	20.302	13.3	3	3	Mitochondria
Q9CQA1	Trafficking protein particle complex subunit 5 OS=Mus musculus OX=10090 GN=Trappc5	Trappc5	20.795	4.3	1	1	Mitochondria
Q9CQH7	Transcription factor BTF3 homolog 4 OS=Mus musculus OX=10090 GN=Btf3l4	Btf3l4	17.27	7.6	1	1	Mitochondria
Q8K0Z7	Translational activator of cytochrome c oxidase 1 OS=Mus musculus OX=10090 GN=Taco1	Taco1	32.314	19.7	5	5	Mitochondria
P50637	Translocator protein OS=Mus musculus OX=10090 GN=Tspo	Tspo	18.841	4.1	1	1	Mitochondria
Q9D1D4	Transmembrane emp24 domain-containing protein 10 OS=Mus musculus OX=10090 GN=Tmed10	Tmed10	24.911	11.9	3	3	Mitochondria
Q9R0Q3	Transmembrane emp24 domain-containing protein 2 OS=Mus musculus OX=10090 GN=Tmed2	Tmed2	22.705	12.4	3	3	Mitochondria
Q8R1V4	Transmembrane emp24 domain-containing protein 4 OS=Mus musculus OX=10090 GN=Tmed4	Tmed4	26.022	12.3	3	3	Mitochondria
Q9CXE7	Transmembrane emp24 domain-containing protein 5 OS=Mus musculus OX=10090 GN=Tmed5	Tmed5	26.172	3.9	1	1	Mitochondria
Q99KF1	Transmembrane emp24 domain-containing protein 9 OS=Mus musculus OX=10090 GN=Tmed9	Tmed9	27.127	4.7	1	1	Mitochondria
Q3TB48	Transmembrane protein 104 OS=Mus musculus OX=10090 GN=Tmem104	Tmem104	55.838	2.2	1	1	Mitochondria
Q80X71	Transmembrane protein 106B OS=Mus musculus OX=10090 GN=Tmem106b	Tmem106b	31.172	8.4	2	2	Mitochondria
Q3UBX0	Transmembrane protein 109 OS=Mus musculus OX=10090 GN=Tmem109	Tmem109	26.306	9.1	3	3	Mitochondria
Q9D8Y1	Transmembrane protein 126A OS=Mus musculus OX=10090 GN=Tmem126a	Tmem126a	21.539	23.5	5	5	Mitochondria
Q9CYV5	Transmembrane protein 135 OS=Mus musculus OX=10090 GN=Tmem135	Tmem135	52.363	2.4	1	1	Mitochondria
Q8VD26	Transmembrane protein 143 OS=Mus musculus OX=10090 GN=Tmem143	Tmem143	51.595	25.5	11	11	Mitochondria
Q9D938	Transmembrane protein 160 OS=Mus musculus OX=10090 GN=Tmem160	Tmem160	19.587	12.2	2	2	Mitochondria
Q91VX9	Transmembrane protein 168 OS=Mus musculus OX=10090 GN=Tmem168	Tmem168	79.673	2.2	1	1	Mitochondria
Q8BPE4	Transmembrane protein 177 OS=Mus musculus OX=10090 GN=Tmem177	Tmem177	34.067	10	3	3	Mitochondria
B2RVY9	Transmembrane protein 182 OS=Mus musculus OX=10090 GN=Tmem182	Tmem182	25.845	4.4	1	1	Mitochondria
Q9CR76	Transmembrane protein 186 OS=Mus musculus OX=10090 GN=Tmem186	Tmem186	24.631	16.2	4	4	Mitochondria
Q9CXT7	Transmembrane protein 192 OS=Mus musculus OX=10090 GN=Tmem192	Tmem192	30.335	8.6	2	2	Mitochondria
Q91XE8	Transmembrane protein 205 OS=Mus musculus OX=10090 GN=Tmem205	Tmem205	21.18	12.7	2	2	Mitochondria
Q9CQE2	Transmembrane protein 223 OS=Mus musculus OX=10090 GN=Tmem223	Tmem223	21.856	14.1	2	2	Mitochondria
Q8VCR3	Transmembrane protein 242 OS=Mus musculus OX=10090 GN=Tmem242	Tmem242	14.916	20	2	2	Mitochondria
Q9CR67	Transmembrane protein 33 OS=Mus musculus OX=10090 GN=Tmem33	Tmem33	28.031	4	1	1	Mitochondria
Q8K1A5	Transmembrane protein 41B OS=Mus musculus OX=10090 GN=Tmem41b	Tmem41b	32.429	3.4	1	1	Mitochondria
Q9DBS1	Transmembrane protein 43 OS=Mus musculus OX=10090 GN=Tmem43	Tmem43	44.783	8.2	3	3	Mitochondria
Q9D1X9	Transmembrane protein 50B OS=Mus musculus OX=10090 GN=Tmem50b	Tmem50b	17.948	7	1	1	Mitochondria
Q9D0Z3	Transmembrane protein 53 OS=Mus musculus OX=10090 GN=Tmem53	Tmem53	31.588	6.9	2	2	Mitochondria
Q4VAE3	Transmembrane protein 65 OS=Mus musculus OX=10090 GN=Tmem65	Tmem65	24.918	20.1	5	5	Mitochondria
Q3KQJ0	Transmembrane protein 69 OS=Mus musculus OX=10090 GN=Tmem69	Tmem69	27.312	4.5	1	1	Mitochondria
Q8BKU8	Transmembrane protein 87B OS=Mus musculus OX=10090 GN=Tmem87b	Tmem87b	62.898	1.4	1	1	Mitochondria
Q3UFY8	tRNA methyltransferase 10 homolog C OS=Mus musculus OX=10090 GN=Trmt10c	Trmt10c	48.385	19.3	8	8	Mitochondria
Q99LF4	tRNA-splicing ligase RtcB homolog OS=Mus musculus OX=10090 GN=Rtcb	Rtcb	55.249	17	9	9	Mitochondria
Q04736	Tyrosine-protein kinase Yes OS=Mus musculus OX=10090 GN=Yes1	Yes1	60.629	6.8	4	1	Mitochondria
P35235	Tyrosine-protein phosphatase non-receptor type 11 OS=Mus musculus OX=10090 GN=Ptpn11	Ptpn11	68.46	9	6	6	Mitochondria
Q9CQY6	Ubiquinol-cytochrome-c reductase complex assembly factor 2 OS=Mus musculus OX=10090 GN=Uqcc2	Uqcc2	16.32	9.6	1	1	Mitochondria
Q8K2T4	Ubiquinol-cytochrome-c reductase complex assembly factor 3 OS=Mus musculus OX=10090 GN=Uqcc3	Uqcc3	9.5839	21.3	2	2	Mitochondria
P52479	Ubiquitin carboxyl-terminal hydrolase 10 OS=Mus musculus OX=10090 GN=Usp10	Usp10	87.021	1.5	1	1	Mitochondria
Q9JMA1	Ubiquitin carboxyl-terminal hydrolase 14 OS=Mus musculus OX=10090 GN=Usp14	Usp14	56.001	16.2	7	7	Mitochondria
B1AY13	Ubiquitin carboxyl-terminal hydrolase 24 OS=Mus musculus OX=10090 GN=Usp24	Usp24	294	1.6	5	5	Mitochondria
Q6ZQ93	Ubiquitin carboxyl-terminal hydrolase 34 OS=Mus musculus OX=10090 GN=Usp34	Usp34	408.21	0.2	1	1	Mitochondria
P62069	Ubiquitin carboxyl-terminal hydrolase 46 OS=Mus musculus OX=10090 GN=Usp46	Usp46	42.442	2.2	1	1	Mitochondria
Q8BY87	Ubiquitin carboxyl-terminal hydrolase 47 OS=Mus musculus OX=10090 GN=Usp47	Usp47	157.45	0.7	1	1	Mitochondria
P56399	Ubiquitin carboxyl-terminal hydrolase 5 OS=Mus musculus OX=10090 GN=Usp5	Usp5	95.832	11.4	9	9	Mitochondria
Q9R0P9	Ubiquitin carboxyl-terminal hydrolase isozyme L1 OS=Mus musculus OX=10090 GN=Uchl1	Uchl1	24.838	6.7	2	2	Mitochondria
Q9JKB1	Ubiquitin carboxyl-terminal hydrolase isozyme L3 OS=Mus musculus OX=10090 GN=Uchl3	Uchl3	26.151	15.7	3	3	Mitochondria
Q76LS9	Ubiquitin carboxyl-terminal hydrolase MINDY-1 OS=Mus musculus OX=10090 GN=Mindy1	Mindy1	51.225	6.6	2	2	Mitochondria
P70362	Ubiquitin recognition factor in ER-associated degradation protein 1 OS=Mus musculus OX=10090 GN=Ufd1	Ufd1	34.481	13	3	3	Mitochondria
Q6ZWY6	Ubiquitin-conjugating enzyme E2 D2B OS=Mus musculus OX=10090 GN=Ube2d2b	Ube2d2b	16.659	7.5	1	1	Mitochondria
P60605	Ubiquitin-conjugating enzyme E2 G2 OS=Mus musculus OX=10090 GN=Ube2g2	Ube2g2	18.566	4.8	1	1	Mitochondria
P61087	Ubiquitin-conjugating enzyme E2 K OS=Mus musculus OX=10090 GN=Ube2k	Ube2k	22.406	13.5	3	3	Mitochondria
P68037	Ubiquitin-conjugating enzyme E2 L3 OS=Mus musculus OX=10090 GN=Ube2l3	Ube2l3	17.861	11.7	2	2	Mitochondria
P61089	Ubiquitin-conjugating enzyme E2 N OS=Mus musculus OX=10090 GN=Ube2n	Ube2n	17.138	18.4	3	3	Mitochondria
Q8BGR9	Ubiquitin-like domain-containing CTD phosphatase 1 OS=Mus musculus OX=10090 GN=Ublcp1	Ublcp1	36.836	3.1	1	1	Mitochondria
Q02053	Ubiquitin-like modifier-activating enzyme 1 OS=Mus musculus OX=10090 GN=Uba1	Uba1	117.81	17.2	16	16	Mitochondria
Q8C7R4	Ubiquitin-like modifier-activating enzyme 6 OS=Mus musculus OX=10090 GN=Uba6	Uba6	117.96	0.9	1	1	Mitochondria
Q9Z2M6	Ubiquitin-like protein 3 OS=Mus musculus OX=10090 GN=Ubl3	Ubl3	13.18	10.3	1	1	Mitochondria
Q91W67	Ubiquitin-like protein 7 OS=Mus musculus OX=10090 GN=Ubl7	Ubl7	40.433	2.9	1	1	Mitochondria
Q9D0L4	Uncharacterized aarF domain-containing protein kinase 1 OS=Mus musculus OX=10090 GN=Adck1	Adck1	59.735	19	9	9	Mitochondria
Q80V03	Uncharacterized aarF domain-containing protein kinase 5 OS=Mus musculus OX=10090 GN=Adck5	Adck5	66.654	5.7	3	3	Mitochondria
Q8BTC1	Uncharacterized protein C12orf73 homolog OS=Mus musculus OX=10090	---	7.5397	10.4	1	1	Mitochondria
Q0VG49	Uncharacterized protein C15orf61 homolog OS=Mus musculus OX=10090	---	17.987	7	1	1	Mitochondria
Q8C3W1	Uncharacterized protein C1orf198 homolog OS=Mus musculus OX=10090	---	35.316	4.7	1	1	Mitochondria
Q9CQF4	Uncharacterized protein C6orf203 homolog OS=Mus musculus OX=10090	---	27.847	12.9	4	4	Mitochondria
P54726	UV excision repair protein RAD23 homolog A OS=Mus musculus OX=10090 GN=Rad23a	Rad23a	39.706	11.8	5	3	Mitochondria
P54728	UV excision repair protein RAD23 homolog B OS=Mus musculus OX=10090 GN=Rad23b	Rad23b	43.512	9.1	5	3	Mitochondria
Q8R164	Valacyclovir hydrolase OS=Mus musculus OX=10090 GN=Bphl	Bphl	32.851	34.4	10	10	Mitochondria
P63024	Vesicle-associated membrane protein 3 OS=Mus musculus OX=10090 GN=Vamp3	Vamp3	11.48	16.5	1	1	Mitochondria
Q9Z2P8	Vesicle-associated membrane protein 5 OS=Mus musculus OX=10090 GN=Vamp5	Vamp5	11.416	12.7	1	1	Mitochondria
P70280	Vesicle-associated membrane protein 7 OS=Mus musculus OX=10090 GN=Vamp7	Vamp7	24.967	7.3	2	2	Mitochondria
O70404	Vesicle-associated membrane protein 8 OS=Mus musculus OX=10090 GN=Vamp8	Vamp8	11.451	7.9	1	1	Mitochondria
Q9WV55	Vesicle-associated membrane protein-associated protein A OS=Mus musculus OX=10090 GN=Vapa	Vapa	27.855	28.5	7	6	Mitochondria
Q9QY76	Vesicle-associated membrane protein-associated protein B OS=Mus musculus OX=10090 GN=Vapb	Vapb	26.946	41.6	8	7	Mitochondria
Q8R502	Volume-regulated anion channel subunit LRRC8C OS=Mus musculus OX=10090 GN=Lrrc8c	Lrrc8c	92.371	5.6	5	5	Mitochondria
Q6P1B1	Xaa-Pro aminopeptidase 1 OS=Mus musculus OX=10090 GN=Xpnpep1	Xpnpep1	69.59	4.3	3	3	Mitochondria
Q11136	Xaa-Pro dipeptidase OS=Mus musculus OX=10090 GN=Pepd	Pepd	55.028	5.5	2	2	Mitochondria
Q80Y81	Zinc phosphodiesterase ELAC protein 2 OS=Mus musculus OX=10090 GN=Elac2	Elac2	92.718	2.3	2	2	Mitochondria
Q8R307	Vacuolar protein sorting-associated protein 18 homolog OS=Mus musculus OX=10090 GN=Vps18	Vps18	110.22	1.3	1	1	Cytoplasm,nucleus
P99024	Tubulin beta-5 chain OS=Mus musculus OX=10090 GN=Tubb5	Tubb5	49.67	25	10	2	Cytoplasm,nucleus
P68372	Tubulin beta-4B chain OS=Mus musculus OX=10090 GN=Tubb4b	Tubb4b	49.83	32.1	12	3	Cytoplasm,nucleus
P63028	Translationally-controlled tumor protein OS=Mus musculus OX=10090 GN=Tpt1	Tpt1	19.462	7.6	1	1	Cytoplasm,nucleus
Q01853	Transitional endoplasmic reticulum ATPase OS=Mus musculus OX=10090 GN=Vcp	Vcp	89.321	26.1	23	23	Cytoplasm,nucleus
O88746	Target of Myb protein 1 OS=Mus musculus OX=10090 GN=Tom1	Tom1	54.325	11.2	5	5	Cytoplasm,nucleus
P26039	Talin-1 OS=Mus musculus OX=10090 GN=Tln1	Tln1	269.82	22.3	49	41	Cytoplasm,nucleus
Q9Z1N5	Spliceosome RNA helicase Ddx39b OS=Mus musculus OX=10090 GN=Ddx39b	Ddx39b	49.035	7.9	4	4	Cytoplasm,nucleus
Q8BJU0	Small glutamine-rich tetratricopeptide repeat-containing protein alpha OS=Mus musculus OX=10090 GN=Sgta	Sgta	34.322	13.7	4	4	Cytoplasm,nucleus
Q9R0P3	S-formylglutathione hydrolase OS=Mus musculus OX=10090 GN=Esd	Esd	31.319	13.8	3	3	Cytoplasm,nucleus
Q8CGA0	Protein phosphatase 1F OS=Mus musculus OX=10090 GN=Ppm1f	Ppm1f	49.61	4	2	2	Cytoplasm,nucleus
Q62433	Protein NDRG1 OS=Mus musculus OX=10090 GN=Ndrg1	Ndrg1	43.008	10.9	3	3	Cytoplasm,nucleus
Q9D0R8	Protein LSM12 homolog OS=Mus musculus OX=10090 GN=Lsm12	Lsm12	21.701	4.1	1	1	Cytoplasm,nucleus
Q9WVE8	Protein kinase C and casein kinase substrate in neurons protein 2 OS=Mus musculus OX=10090 GN=Pacsin2	Pacsin2	55.832	23.7	13	13	Cytoplasm,nucleus
P28076	Proteasome subunit beta type-9 OS=Mus musculus OX=10090 GN=Psmb9	Psmb9	23.396	4.1	1	1	Cytoplasm,nucleus
Q60692	Proteasome subunit beta type-6 OS=Mus musculus OX=10090 GN=Psmb6	Psmb6	25.378	21.8	5	5	Cytoplasm,nucleus
O55234	Proteasome subunit beta type-5 OS=Mus musculus OX=10090 GN=Psmb5	Psmb5	28.532	23.5	6	6	Cytoplasm,nucleus
P99026	Proteasome subunit beta type-4 OS=Mus musculus OX=10090 GN=Psmb4	Psmb4	29.116	12.9	3	3	Cytoplasm,nucleus
Q9R1P4	Proteasome subunit alpha type-1 OS=Mus musculus OX=10090 GN=Psma1	Psma1	29.546	12.2	3	3	Cytoplasm,nucleus
Q9D1F4	Proline-rich AKT1 substrate 1 OS=Mus musculus OX=10090 GN=Akt1s1	Akt1s1	27.483	3.9	1	1	Cytoplasm,nucleus
P12815	Programmed cell death protein 6 OS=Mus musculus OX=10090 GN=Pdcd6	Pdcd6	21.867	16.2	3	3	Cytoplasm,nucleus
P63005	Platelet-activating factor acetylhydrolase IB subunit alpha OS=Mus musculus OX=10090 GN=Pafah1b1	Pafah1b1	46.67	21.5	9	9	Cytoplasm,nucleus
Q99K85	Phosphoserine aminotransferase OS=Mus musculus OX=10090 GN=Psat1	Psat1	40.472	2.7	1	1	Cytoplasm,nucleus
P43883	Perilipin-2 OS=Mus musculus OX=10090 GN=Plin2	Plin2	46.646	30.1	12	12	Cytoplasm,nucleus
O70400	PDZ and LIM domain protein 1 OS=Mus musculus OX=10090 GN=Pdlim1	Pdlim1	35.774	17.4	5	5	Cytoplasm,nucleus
Q9JHL1	Na(+)/H(+) exchange regulatory cofactor NHE-RF2 OS=Mus musculus OX=10090 GN=Slc9a3r2	Slc9a3r2	37.402	32.9	8	8	Cytoplasm,nucleus
Q5SX39	Myosin-4 OS=Mus musculus OX=10090 GN=Myh4	Myh4	222.86	10.9	26	0	Cytoplasm,nucleus
Q5SX40	Myosin-1 OS=Mus musculus OX=10090 GN=Myh1	Myh1	223.34	10.5	25	0	Cytoplasm,nucleus
Q3UIZ8	Myosin light chain kinase 3 OS=Mus musculus OX=10090 GN=Mylk3	Mylk3	86.371	16.5	12	12	Cytoplasm,nucleus
P34884	Macrophage migration inhibitory factor OS=Mus musculus OX=10090 GN=Mif	Mif	12.504	13.9	2	2	Cytoplasm,nucleus
Q61768	Kinesin-1 heavy chain OS=Mus musculus OX=10090 GN=Kif5b	Kif5b	109.55	20	18	18	Cytoplasm,nucleus
Q9QZ85	Interferon-inducible GTPase 1 OS=Mus musculus OX=10090 GN=Iigp1	Iigp1	47.571	20.6	7	7	Cytoplasm,nucleus
Q9DBZ1	Inhibitor of nuclear factor kappa-B kinase-interacting protein OS=Mus musculus OX=10090 GN=Ikbip	Ikbip	42.532	13.9	5	5	Cytoplasm,nucleus
O35345	Importin subunit alpha-7 OS=Mus musculus OX=10090 GN=Kpna6	Kpna6	59.964	2.8	1	1	Cytoplasm,nucleus
Q60766	Immunity-related GTPase family M protein 1 OS=Mus musculus OX=10090 GN=Irgm1	Irgm1	46.551	10.8	4	4	Cytoplasm,nucleus
Q60973	Histone-binding protein RBBP7 OS=Mus musculus OX=10090 GN=Rbbp7	Rbbp7	47.789	6.8	3	3	Cytoplasm,nucleus
Q99PR8	Heat shock protein beta-2 OS=Mus musculus OX=10090 GN=Hspb2	Hspb2	20.374	35.2	5	5	Cytoplasm,nucleus
Q9CZJ2	Heat shock 70 kDa protein 12B OS=Mus musculus OX=10090 GN=Hspa12b	Hspa12b	76.118	18.4	12	12	Cytoplasm,nucleus
Q3THK7	GMP synthase [glutamine-hydrolyzing] OS=Mus musculus OX=10090 GN=Gmps	Gmps	76.723	3.6	3	3	Cytoplasm,nucleus
Q8BUV3	Gephyrin OS=Mus musculus OX=10090 GN=Gphn	Gphn	83.281	3.3	3	3	Cytoplasm,nucleus
O08573	Galectin-9 OS=Mus musculus OX=10090 GN=Lgals9	Lgals9	40.035	3.7	1	1	Cytoplasm,nucleus
Q80X90	Filamin-B OS=Mus musculus OX=10090 GN=Flnb	Flnb	277.82	8.5	20	15	Cytoplasm,nucleus
Q61553	Fascin OS=Mus musculus OX=10090 GN=Fscn1	Fscn1	54.507	10.8	5	5	Cytoplasm,nucleus
Q8R123	FAD synthase OS=Mus musculus OX=10090 GN=Flad1	Flad1	54.766	12.8	6	6	Cytoplasm,nucleus
P47757	F-actin-capping protein subunit beta OS=Mus musculus OX=10090 GN=Capzb	Capzb	31.345	30.7	8	8	Cytoplasm,nucleus
Q8R050	Eukaryotic peptide chain release factor GTP-binding subunit ERF3A OS=Mus musculus OX=10090 GN=Gspt1	Gspt1	68.625	5.7	4	4	Cytoplasm,nucleus
Q9D2N4	Dystrobrevin alpha OS=Mus musculus OX=10090 GN=Dtna	Dtna	84.066	13.9	10	10	Cytoplasm,nucleus
Q9D7X3	Dual specificity protein phosphatase 3 OS=Mus musculus OX=10090 GN=Dusp3	Dusp3	20.472	22.7	3	3	Cytoplasm,nucleus
P61202	COP9 signalosome complex subunit 2 OS=Mus musculus OX=10090 GN=Cops2	Cops2	51.596	11.5	4	4	Cytoplasm,nucleus
Q99LD4	COP9 signalosome complex subunit 1 OS=Mus musculus OX=10090 GN=Gps1	Gps1	53.442	5.7	3	3	Cytoplasm,nucleus
Q8C3F2	Constitutive coactivator of PPAR-gamma-like protein 2 OS=Mus musculus OX=10090 GN=Fam120c	Fam120c	119.72	1.3	1	1	Cytoplasm,nucleus
Q6IRU5	Clathrin light chain B OS=Mus musculus OX=10090 GN=Cltb	Cltb	25.171	17	4	4	Cytoplasm,nucleus
Q91VJ2	Caveolae-associated protein 3 OS=Mus musculus OX=10090 GN=Cavin3	Cavin3	27.853	7.7	2	2	Cytoplasm,nucleus
Q02248	Catenin beta-1 OS=Mus musculus OX=10090 GN=Ctnnb1	Ctnnb1	85.47	14.5	11	9	Cytoplasm,nucleus
P58466	Carboxy-terminal domain RNA polymerase II polypeptide A small phosphatase 1 OS=Mus musculus OX=10090 GN=Ctdsp1	Ctdsp1	29.266	4.2	1	1	Cytoplasm,nucleus
Q9ES46	Beta-parvin OS=Mus musculus OX=10090 GN=Parvb	Parvb	41.669	9	3	2	Cytoplasm,nucleus
Q61655	ATP-dependent RNA helicase DDX19A OS=Mus musculus OX=10090 GN=Ddx19a	Ddx19a	53.932	6.3	3	3	Cytoplasm,nucleus
Q9WV76	AP-4 complex subunit beta-1 OS=Mus musculus OX=10090 GN=Ap4b1	Ap4b1	82.975	2	2	2	Cytoplasm,nucleus
Q07076	Annexin A7 OS=Mus musculus OX=10090 GN=Anxa7	Anxa7	49.925	19	8	8	Cytoplasm,nucleus
Q9EPC1	Alpha-parvin OS=Mus musculus OX=10090 GN=Parva	Parva	42.329	7.3	2	1	Cytoplasm,nucleus
P57780	Alpha-actinin-4 OS=Mus musculus OX=10090 GN=Actn4	Actn4	104.98	28.2	24	13	Cytoplasm,nucleus
Q9JI91	Alpha-actinin-2 OS=Mus musculus OX=10090 GN=Actn2	Actn2	103.83	42.1	35	26	Cytoplasm,nucleus
Q7TPR4	Alpha-actinin-1 OS=Mus musculus OX=10090 GN=Actn1	Actn1	103.07	20.3	16	4	Cytoplasm,nucleus
Q9D1J1	Adaptin ear-binding coat-associated protein 2 OS=Mus musculus OX=10090 GN=Necap2	Necap2	28.598	3.8	1	1	Cytoplasm,nucleus
Q64010	Adapter molecule crk OS=Mus musculus OX=10090 GN=Crk	Crk	33.814	3.6	1	1	Cytoplasm,nucleus
P14869	60S acidic ribosomal protein P0 OS=Mus musculus OX=10090 GN=Rplp0	Rplp0	34.216	20.2	5	5	Cytoplasm,nucleus
O54950	5'-AMP-activated protein kinase subunit gamma-1 OS=Mus musculus OX=10090 GN=Prkag1	Prkag1	37.52	15.2	5	5	Cytoplasm,nucleus
P62192	26S proteasome regulatory subunit 4 OS=Mus musculus OX=10090 GN=Psmc1	Psmc1	49.184	15.2	6	6	Cytoplasm,nucleus
O70456	14-3-3 protein sigma OS=Mus musculus OX=10090 GN=Sfn	Sfn	27.706	10.5	3	1	Cytoplasm,nucleus
P08032	"Spectrin alpha chain, erythrocytic 1 OS=Mus musculus OX=10090 GN=Spta1"	Spta1	279.86	22.7	52	51	Cytoplasm,nucleus
Q8BMJ3	"Eukaryotic translation initiation factor 1A, X-chromosomal OS=Mus musculus OX=10090 GN=Eif1ax"	Eif1ax	16.46	6.9	1	1	Cytoplasm,nucleus
O54988	STE20-like serine/threonine-protein kinase OS=Mus musculus OX=10090 GN=Slk	Slk	141.46	8.8	10	9	Cytoplasm
Q00519	Xanthine dehydrogenase/oxidase OS=Mus musculus OX=10090 GN=Xdh	Xdh	146.56	9.5	13	13	Cytoplasm
P97765	WW domain-binding protein 2 OS=Mus musculus OX=10090 GN=Wbp2	Wbp2	28.032	3.8	1	1	Cytoplasm
Q9ERF3	WD repeat-containing protein 61 OS=Mus musculus OX=10090 GN=Wdr61	Wdr61	33.772	5.9	2	2	Cytoplasm
O88342	WD repeat-containing protein 1 OS=Mus musculus OX=10090 GN=Wdr1	Wdr1	66.406	17.7	9	9	Cytoplasm
Q8R3E3	WD repeat domain phosphoinositide-interacting protein 1 OS=Mus musculus OX=10090 GN=Wipi1	Wipi1	48.758	2.2	1	1	Cytoplasm
Q8BVE3	V-type proton ATPase subunit H OS=Mus musculus OX=10090 GN=Atp6v1h	Atp6v1h	55.854	4.3	2	2	Cytoplasm
Q9D1K2	V-type proton ATPase subunit F OS=Mus musculus OX=10090 GN=Atp6v1f	Atp6v1f	13.37	13.4	2	2	Cytoplasm
P51863	V-type proton ATPase subunit d 1 OS=Mus musculus OX=10090 GN=Atp6v0d1	Atp6v0d1	40.301	20.5	8	8	Cytoplasm
Q9Z1G3	V-type proton ATPase subunit C 1 OS=Mus musculus OX=10090 GN=Atp6v1c1	Atp6v1c1	43.887	11.5	5	5	Cytoplasm
Q64727	Vinculin OS=Mus musculus OX=10090 GN=Vcl	Vcl	116.72	40.1	43	43	Cytoplasm
Q8VDJ3	Vigilin OS=Mus musculus OX=10090 GN=Hdlbp	Hdlbp	141.74	3.9	5	5	Cytoplasm
Q9DBH5	Vesicular integral-membrane protein VIP36 OS=Mus musculus OX=10090 GN=Lman2	Lman2	40.429	18.4	6	6	Cytoplasm
O08547	Vesicle-trafficking protein SEC22b OS=Mus musculus OX=10090 GN=Sec22b	Sec22b	24.74	20.9	4	4	Cytoplasm
P46460	Vesicle-fusing ATPase OS=Mus musculus OX=10090 GN=Nsf	Nsf	82.613	19.6	15	15	Cytoplasm
O88384	Vesicle transport through interaction with t-SNAREs homolog 1B OS=Mus musculus OX=10090 GN=Vti1b	Vti1b	26.713	19.4	4	4	Cytoplasm
Q9CQ56	Vesicle transport protein USE1 OS=Mus musculus OX=10090 GN=Use1	Use1	30.593	9.6	3	3	Cytoplasm
Q9CY27	Very-long-chain enoyl-CoA reductase OS=Mus musculus OX=10090 GN=Tecr	Tecr	36.09	19.8	7	7	Cytoplasm
O70503	Very-long-chain 3-oxoacyl-CoA reductase OS=Mus musculus OX=10090 GN=Hsd17b12	Hsd17b12	34.741	8.3	3	3	Cytoplasm
Q8K2C9	Very-long-chain (3R)-3-hydroxyacyl-CoA dehydratase 3 OS=Mus musculus OX=10090 GN=Hacd3	Hacd3	43.131	8.3	4	4	Cytoplasm
Q8R5L3	Vam6/Vps39-like protein OS=Mus musculus OX=10090 GN=Vps39	Vps39	101.69	0.9	1	1	Cytoplasm
Q9CZ28	Vacuolar-sorting protein SNF8 OS=Mus musculus OX=10090 GN=Snf8	Snf8	28.886	3.5	1	1	Cytoplasm
Q91XD6	Vacuolar protein-sorting-associated protein 36 OS=Mus musculus OX=10090 GN=Vps36	Vps36	43.735	3.4	1	1	Cytoplasm
Q9CR26	Vacuolar protein sorting-associated protein VTA1 homolog OS=Mus musculus OX=10090 GN=Vta1	Vta1	33.913	2.3	1	1	Cytoplasm
Q8VEJ9	Vacuolar protein sorting-associated protein 4A OS=Mus musculus OX=10090 GN=Vps4a	Vps4a	48.906	16.9	7	4	Cytoplasm
Q8R0J7	Vacuolar protein sorting-associated protein 37B OS=Mus musculus OX=10090 GN=Vps37b	Vps37b	31.055	6	1	1	Cytoplasm
Q9QZ88	Vacuolar protein sorting-associated protein 29 OS=Mus musculus OX=10090 GN=Vps29	Vps29	20.495	25.8	5	5	Cytoplasm
Q9D1C8	Vacuolar protein sorting-associated protein 28 homolog OS=Mus musculus OX=10090 GN=Vps28	Vps28	25.452	6.3	1	1	Cytoplasm
Q8C0E2	Vacuolar protein sorting-associated protein 26B OS=Mus musculus OX=10090 GN=Vps26b	Vps26b	39.124	8.6	2	2	Cytoplasm
P40336	Vacuolar protein sorting-associated protein 26A OS=Mus musculus OX=10090 GN=Vps26a	Vps26a	38.113	19.3	6	6	Cytoplasm
Q91W86	Vacuolar protein sorting-associated protein 11 homolog OS=Mus musculus OX=10090 GN=Vps11	Vps11	107.72	1.9	2	2	Cytoplasm
Q8C1Y8	Vacuolar fusion protein CCZ1 homolog OS=Mus musculus OX=10090 GN=Ccz1	Ccz1	55.504	1.7	1	1	Cytoplasm
Q91ZJ5	UTP--glucose-1-phosphate uridylyltransferase OS=Mus musculus OX=10090 GN=Ugp2	Ugp2	56.979	33.7	17	17	Cytoplasm
Q64331	Unconventional myosin-VI OS=Mus musculus OX=10090 GN=Myo6	Myo6	146.41	1.2	1	1	Cytoplasm
Q9WTI7	Unconventional myosin-Ic OS=Mus musculus OX=10090 GN=Myo1c	Myo1c	121.94	13.5	13	13	Cytoplasm
P46735	Unconventional myosin-Ib OS=Mus musculus OX=10090 GN=Myo1b	Myo1b	128.56	6.8	8	7	Cytoplasm
Q9DBP5	UMP-CMP kinase OS=Mus musculus OX=10090 GN=Cmpk1	Cmpk1	22.165	27.6	5	5	Cytoplasm
Q99K23	Ufm1-specific protease 2 OS=Mus musculus OX=10090 GN=Ufsp2	Ufsp2	52.515	5.4	3	3	Cytoplasm
Q6P5E4	UDP-glucose:glycoprotein glucosyltransferase 1 OS=Mus musculus OX=10090 GN=Uggt1	Uggt1	176.43	8.5	13	13	Cytoplasm
Q99PL6	UBX domain-containing protein 6 OS=Mus musculus OX=10090 GN=Ubxn6	Ubxn6	49.795	3.6	2	2	Cytoplasm
O08759	Ubiquitin-protein ligase E3A OS=Mus musculus OX=10090 GN=Ube3a	Ube3a	99.818	3.4	3	3	Cytoplasm
Q6P3D0	U8 snoRNA-decapping enzyme OS=Mus musculus OX=10090 GN=Nudt16	Nudt16	21.825	10.3	2	2	Cytoplasm
Q9QXA5	U6 snRNA-associated Sm-like protein LSm4 OS=Mus musculus OX=10090 GN=Lsm4	Lsm4	15.076	8.8	1	1	Cytoplasm
Q6P4T2	U5 small nuclear ribonucleoprotein 200 kDa helicase OS=Mus musculus OX=10090 GN=Snrnp200	Snrnp200	244.54	1.6	4	4	Cytoplasm
Q9Z0P5	Twinfilin-2 OS=Mus musculus OX=10090 GN=Twf2	Twf2	39.47	7.4	3	3	Cytoplasm
Q61187	Tumor susceptibility gene 101 protein OS=Mus musculus OX=10090 GN=Tsg101	Tsg101	44.123	3.1	1	1	Cytoplasm
Q62393	Tumor protein D52 OS=Mus musculus OX=10090 GN=Tpd52	Tpd52	24.313	9.4	2	2	Cytoplasm
P48428	Tubulin-specific chaperone A OS=Mus musculus OX=10090 GN=Tbca	Tbca	12.758	19.4	2	2	Cytoplasm
Q9CRB6	Tubulin polymerization-promoting protein family member 3 OS=Mus musculus OX=10090 GN=Tppp3	Tppp3	18.965	9.7	3	3	Cytoplasm
Q9ERD7	Tubulin beta-3 chain OS=Mus musculus OX=10090 GN=Tubb3	Tubb3	50.418	19.3	7	1	Cytoplasm
Q7TMM9	Tubulin beta-2A chain OS=Mus musculus OX=10090 GN=Tubb2a	Tubb2a	49.906	24.9	10	2	Cytoplasm
Q9Z2S7	TSC22 domain family protein 3 OS=Mus musculus OX=10090 GN=Tsc22d3	Tsc22d3	15.177	11.7	2	2	Cytoplasm
Q6IRU2	Tropomyosin alpha-4 chain OS=Mus musculus OX=10090 GN=Tpm4	Tpm4	28.467	27.4	8	6	Cytoplasm
P21107	Tropomyosin alpha-3 chain OS=Mus musculus OX=10090 GN=Tpm3	Tpm3	32.994	35.4	15	5	Cytoplasm
P58771	Tropomyosin alpha-1 chain OS=Mus musculus OX=10090 GN=Tpm1	Tpm1	32.68	62.7	25	11	Cytoplasm
Q9JHJ0	Tropomodulin-3 OS=Mus musculus OX=10090 GN=Tmod3	Tmod3	39.502	11.1	4	4	Cytoplasm
P49813	Tropomodulin-1 OS=Mus musculus OX=10090 GN=Tmod1	Tmod1	40.466	12.3	4	4	Cytoplasm
Q64514	Tripeptidyl-peptidase 2 OS=Mus musculus OX=10090 GN=Tpp2	Tpp2	139.88	9.4	12	12	Cytoplasm
P17751	Triosephosphate isomerase OS=Mus musculus OX=10090 GN=Tpi1	Tpi1	32.191	43.1	12	12	Cytoplasm
Q64737	Trifunctional purine biosynthetic protein adenosine-3 OS=Mus musculus OX=10090 GN=Gart	Gart	107.5	9.1	9	9	Cytoplasm
E9Q9K5	Triadin OS=Mus musculus OX=10090 GN=Trdn	Trdn	77.843	9.8	8	8	Cytoplasm
Q8BFY9	Transportin-1 OS=Mus musculus OX=10090 GN=Tnpo1	Tnpo1	102.36	2.4	2	2	Cytoplasm
Q62348	Translin OS=Mus musculus OX=10090 GN=Tsn	Tsn	26.201	3.9	1	1	Cytoplasm
Q99LD9	Translation initiation factor eIF-2B subunit beta OS=Mus musculus OX=10090 GN=Eif2b2	Eif2b2	38.897	2.6	1	1	Cytoplasm
P40142	Transketolase OS=Mus musculus OX=10090 GN=Tkt	Tkt	67.63	18	9	9	Cytoplasm
Q9WVA4	Transgelin-2 OS=Mus musculus OX=10090 GN=Tagln2	Tagln2	22.395	36.7	6	6	Cytoplasm
P37804	Transgelin OS=Mus musculus OX=10090 GN=Tagln	Tagln	22.576	30.8	6	6	Cytoplasm
P42669	Transcriptional activator protein Pur-alpha OS=Mus musculus OX=10090 GN=Pura	Pura	34.883	5.3	2	2	Cytoplasm
Q93092	Transaldolase OS=Mus musculus OX=10090 GN=Taldo1	Taldo1	37.387	29.7	11	11	Cytoplasm
Q921T2	Torsin-1A-interacting protein 1 OS=Mus musculus OX=10090 GN=Tor1aip1	Tor1aip1	66.78	8.4	5	5	Cytoplasm
Q8BH58	TIP41-like protein OS=Mus musculus OX=10090 GN=Tiprl	Tiprl	31.253	4.4	1	1	Cytoplasm
A3KMP2	Tetratricopeptide repeat protein 38 OS=Mus musculus OX=10090 GN=Ttc38	Ttc38	52.223	9.5	4	4	Cytoplasm
Q8CD92	Tetratricopeptide repeat protein 27 OS=Mus musculus OX=10090 GN=Ttc27	Ttc27	96.43	1.2	1	1	Cytoplasm
Q5SVR0	TBC1 domain family member 9B OS=Mus musculus OX=10090 GN=Tbc1d9b	Tbc1d9b	141.78	1.3	1	1	Cytoplasm
Q60770	Syntaxin-binding protein 3 OS=Mus musculus OX=10090 GN=Stxbp3	Stxbp3	67.942	6.4	3	3	Cytoplasm
O88983	Syntaxin-8 OS=Mus musculus OX=10090 GN=Stx8	Stx8	26.925	7.6	2	2	Cytoplasm
O70439	Syntaxin-7 OS=Mus musculus OX=10090 GN=Stx7	Stx7	29.82	19.2	5	5	Cytoplasm
Q9ER00	Syntaxin-12 OS=Mus musculus OX=10090 GN=Stx12	Stx12	31.195	18.2	5	5	Cytoplasm
Q9EPM5	Syncoilin OS=Mus musculus OX=10090 GN=Sync	Sync	53.629	2.6	1	1	Cytoplasm
Q9ERB0	Synaptosomal-associated protein 29 OS=Mus musculus OX=10090 GN=Snap29	Snap29	29.572	8.5	2	2	Cytoplasm
Q9D666	SUN domain-containing protein 1 OS=Mus musculus OX=10090 GN=Sun1	Sun1	101.98	4.1	3	3	Cytoplasm
P63280	SUMO-conjugating enzyme UBC9 OS=Mus musculus OX=10090 GN=Ube2i	Ube2i	18.007	6.3	1	1	Cytoplasm
Q8C9H6	Striatin-interacting proteins 2 OS=Mus musculus OX=10090 GN=Strip2	Strip2	96.293	1.9	2	2	Cytoplasm
Q9ERG2	Striatin-3 OS=Mus musculus OX=10090 GN=Strn3	Strn3	87.149	7.7	6	6	Cytoplasm
Q60864	Stress-induced-phosphoprotein 1 OS=Mus musculus OX=10090 GN=Stip1	Stip1	62.581	29.5	18	18	Cytoplasm
Q9WUD1	STIP1 homology and U box-containing protein 1 OS=Mus musculus OX=10090 GN=Stub1	Stub1	34.909	20.1	6	6	Cytoplasm
Q9Z1W9	STE20/SPS1-related proline-alanine-rich protein kinase OS=Mus musculus OX=10090 GN=Stk39	Stk39	60.319	6.7	4	3	Cytoplasm
Q9WTX5	S-phase kinase-associated protein 1 OS=Mus musculus OX=10090 GN=Skp1	Skp1	18.672	18.4	3	3	Cytoplasm
P97355	Spermine synthase OS=Mus musculus OX=10090 GN=Sms	Sms	41.313	4.6	2	2	Cytoplasm
Q6P8X1	Sorting nexin-6 OS=Mus musculus OX=10090 GN=Snx6	Snx6	46.648	14.5	7	7	Cytoplasm
O70492	Sorting nexin-3 OS=Mus musculus OX=10090 GN=Snx3	Snx3	18.757	12.3	2	2	Cytoplasm
Q3UHD6	Sorting nexin-27 OS=Mus musculus OX=10090 GN=Snx27	Snx27	60.988	5.8	3	3	Cytoplasm
Q9CWK8	Sorting nexin-2 OS=Mus musculus OX=10090 GN=Snx2	Snx2	58.47	8.5	4	4	Cytoplasm
Q9WV80	Sorting nexin-1 OS=Mus musculus OX=10090 GN=Snx1	Snx1	58.951	4.4	2	2	Cytoplasm
P97370	Sodium/potassium-transporting ATPase subunit beta-3 OS=Mus musculus OX=10090 GN=Atp1b3	Atp1b3	31.775	18.3	5	5	Cytoplasm
Q8VDU5	SNF-related serine/threonine-protein kinase OS=Mus musculus OX=10090 GN=Snrk	Snrk	81.912	1.6	1	1	Cytoplasm
Q9Z266	SNARE-associated protein Snapin OS=Mus musculus OX=10090 GN=Snapin	Snapin	14.904	26.5	3	3	Cytoplasm
Q9CQ65	S-methyl-5'-thioadenosine phosphorylase OS=Mus musculus OX=10090 GN=Mtap	Mtap	31.062	6	2	2	Cytoplasm
Q3UZP4	Small VCP/p97-interacting protein OS=Mus musculus OX=10090 GN=Svip	Svip	8.3635	18.2	1	1	Cytoplasm
P61957	Small ubiquitin-related modifier 2 OS=Mus musculus OX=10090 GN=Sumo2	Sumo2	10.871	23.2	2	1	Cytoplasm
P47758	Signal recognition particle receptor subunit beta OS=Mus musculus OX=10090 GN=Srprb	Srprb	29.579	24.2	6	6	Cytoplasm
Q9DBG7	Signal recognition particle receptor subunit alpha OS=Mus musculus OX=10090 GN=Srpra	Srpra	69.622	1.1	1	1	Cytoplasm
P49962	Signal recognition particle 9 kDa protein OS=Mus musculus OX=10090 GN=Srp9	Srp9	10.194	9.3	1	1	Cytoplasm
Q9R0P6	Signal peptidase complex catalytic subunit SEC11A OS=Mus musculus OX=10090 GN=Sec11a	Sec11a	20.626	13.4	3	3	Cytoplasm
Q99J77	Sialic acid synthase OS=Mus musculus OX=10090 GN=Nans	Nans	40.024	3.3	1	1	Cytoplasm
Q60854	Serpin B6 OS=Mus musculus OX=10090 GN=Serpinb6	Serpinb6	42.598	10.8	4	4	Cytoplasm
Q60676	Serine/threonine-protein phosphatase 5 OS=Mus musculus OX=10090 GN=Ppp5c	Ppp5c	56.876	9	4	4	Cytoplasm
Q5GIG6	Serine/threonine-protein kinase TNNI3K OS=Mus musculus OX=10090 GN=Tnni3k	Tnni3k	92.574	2.5	2	2	Cytoplasm
Q8CHH9	Septin-8 OS=Mus musculus OX=10090 GN=Sept8	Sept8	49.812	5.8	3	2	Cytoplasm
O55131	Septin-7 OS=Mus musculus OX=10090 GN=Sept7	Sept7	50.549	19.5	9	7	Cytoplasm
Q9R1T4	Septin-6 OS=Mus musculus OX=10090 GN=Sept6	Sept6	49.619	14.5	6	1	Cytoplasm
Q9Z2Q6	Septin-5 OS=Mus musculus OX=10090 GN=Sept5	Sept5	42.747	2.4	1	1	Cytoplasm
P42208	Septin-2 OS=Mus musculus OX=10090 GN=Sept2	Sept2	41.525	15	5	5	Cytoplasm
Q8C650	Septin-10 OS=Mus musculus OX=10090 GN=Sept10	Sept10	52.422	4.6	2	1	Cytoplasm
Q3THS6	S-adenosylmethionine synthase isoform type-2 OS=Mus musculus OX=10090 GN=Mat2a	Mat2a	43.688	10.1	4	4	Cytoplasm
Q80SW1	S-adenosylhomocysteine hydrolase-like protein 1 OS=Mus musculus OX=10090 GN=Ahcyl1	Ahcyl1	58.951	3.8	2	2	Cytoplasm
Q9WTM5	RuvB-like 2 OS=Mus musculus OX=10090 GN=Ruvbl2	Ruvbl2	51.112	6	2	2	Cytoplasm
P60122	RuvB-like 1 OS=Mus musculus OX=10090 GN=Ruvbl1	Ruvbl1	50.213	2.2	1	1	Cytoplasm
Q8BIJ7	RUN and FYVE domain-containing protein 1 OS=Mus musculus OX=10090 GN=Rufy1	Rufy1	80.376	4.6	3	3	Cytoplasm
Q9JI75	Ribosyldihydronicotinamide dehydrogenase [quinone] OS=Mus musculus OX=10090 GN=Nqo2	Nqo2	26.248	4.8	1	1	Cytoplasm
P47968	Ribose-5-phosphate isomerase OS=Mus musculus OX=10090 GN=Rpia	Rpia	32.45	5	1	1	Cytoplasm
P84096	Rho-related GTP-binding protein RhoG OS=Mus musculus OX=10090 GN=Rhog	Rhog	21.308	12.6	2	1	Cytoplasm
P62746	Rho-related GTP-binding protein RhoB OS=Mus musculus OX=10090 GN=Rhob	Rhob	22.123	12.8	2	2	Cytoplasm
Q8K4I3	Rho guanine nucleotide exchange factor 6 OS=Mus musculus OX=10090 GN=Arhgef6	Arhgef6	87.051	1.7	1	1	Cytoplasm
Q61210	Rho guanine nucleotide exchange factor 1 OS=Mus musculus OX=10090 GN=Arhgef1	Arhgef1	102.8	2.2	2	2	Cytoplasm
Q5FWK3	Rho GTPase-activating protein 1 OS=Mus musculus OX=10090 GN=Arhgap1	Arhgap1	50.41	10.7	5	5	Cytoplasm
Q61599	Rho GDP-dissociation inhibitor 2 OS=Mus musculus OX=10090 GN=Arhgdib	Arhgdib	22.851	10.5	2	2	Cytoplasm
Q99PT1	Rho GDP-dissociation inhibitor 1 OS=Mus musculus OX=10090 GN=Arhgdia	Arhgdia	23.407	36.8	7	7	Cytoplasm
P24549	Retinal dehydrogenase 1 OS=Mus musculus OX=10090 GN=Aldh1a1	Aldh1a1	54.467	5	4	3	Cytoplasm
Q9CQ71	Replication protein A 14 kDa subunit OS=Mus musculus OX=10090 GN=Rpa3	Rpa3	13.584	8.3	1	1	Cytoplasm
Q9EPU0	Regulator of nonsense transcripts 1 OS=Mus musculus OX=10090 GN=Upf1	Upf1	123.97	2.7	3	3	Cytoplasm
Q8VC42	Regulator of MON1-CCZ1 complex OS=Mus musculus OX=10090 GN=Rmc1	Rmc1	74.922	2.1	1	1	Cytoplasm
Q60870	Receptor expression-enhancing protein 5 OS=Mus musculus OX=10090 GN=Reep5	Reep5	21.05	19.5	5	5	Cytoplasm
P62071	Ras-related protein R-Ras2 OS=Mus musculus OX=10090 GN=Rras2	Rras2	23.399	53.9	10	8	Cytoplasm
Q8BU31	Ras-related protein Rap-2c OS=Mus musculus OX=10090 GN=Rap2c	Rap2c	20.745	25.1	4	2	Cytoplasm
P61226	Ras-related protein Rap-2b OS=Mus musculus OX=10090 GN=Rap2b	Rap2b	20.504	15.8	3	1	Cytoplasm
Q99JI6	Ras-related protein Rap-1b OS=Mus musculus OX=10090 GN=Rap1b	Rap1b	20.825	27.2	6	3	Cytoplasm
Q01730	Ras suppressor protein 1 OS=Mus musculus OX=10090 GN=Rsu1	Rsu1	31.55	20.6	6	6	Cytoplasm
Q9JKF1	Ras GTPase-activating-like protein IQGAP1 OS=Mus musculus OX=10090 GN=Iqgap1	Iqgap1	188.74	6	10	8	Cytoplasm
P97855	Ras GTPase-activating protein-binding protein 1 OS=Mus musculus OX=10090 GN=G3bp1	G3bp1	51.828	1.9	1	1	Cytoplasm
P34022	Ran-specific GTPase-activating protein OS=Mus musculus OX=10090 GN=Ranbp1	Ranbp1	23.596	9.9	2	2	Cytoplasm
Q9WUA6	RAC-gamma serine/threonine-protein kinase OS=Mus musculus OX=10090 GN=Akt3	Akt3	55.714	5.2	3	3	Cytoplasm
A6H6A9	Rab GTPase-activating protein 1-like OS=Mus musculus OX=10090 GN=Rabgap1l	Rabgap1l	92.403	1.2	1	1	Cytoplasm
P53657	Pyruvate kinase PKLR OS=Mus musculus OX=10090 GN=Pklr	Pklr	62.308	4.2	2	1	Cytoplasm
Q99K01	Pyridoxal-dependent decarboxylase domain-containing protein 1 OS=Mus musculus OX=10090 GN=Pdxdc1	Pdxdc1	87.334	2.7	2	2	Cytoplasm
Q8K183	Pyridoxal kinase OS=Mus musculus OX=10090 GN=Pdxk	Pdxk	35.015	5.4	1	1	Cytoplasm
Q6P8M1	Putative deoxyribonuclease TATDN1 OS=Mus musculus OX=10090 GN=Tatdn1	Tatdn1	33.365	3.1	1	1	Cytoplasm
Q6W8Q3	Purkinje cell protein 4-like protein 1 OS=Mus musculus OX=10090 GN=Pcp4l1	Pcp4l1	7.5023	11.8	1	1	Cytoplasm
P23492	Purine nucleoside phosphorylase OS=Mus musculus OX=10090 GN=Pnp	Pnp	32.277	12.5	3	3	Cytoplasm
P23506	Protein-L-isoaspartate(D-aspartate) O-methyltransferase OS=Mus musculus OX=10090 GN=Pcmt1	Pcmt1	24.634	16.3	5	5	Cytoplasm
Q9CX34	Protein SGT1 homolog OS=Mus musculus OX=10090 GN=Sugt1	Sugt1	38.158	5.7	2	2	Cytoplasm
Q9D1M0	Protein SEC13 homolog OS=Mus musculus OX=10090 GN=Sec13	Sec13	35.565	5.9	2	2	Cytoplasm
P31725	Protein S100-A9 OS=Mus musculus OX=10090 GN=S100a9	S100a9	13.049	21.2	3	3	Cytoplasm
P97352	Protein S100-A13 OS=Mus musculus OX=10090 GN=S100a13	S100a13	11.158	31.6	3	3	Cytoplasm
P08207	Protein S100-A10 OS=Mus musculus OX=10090 GN=S100a10	S100a10	11.186	27.8	3	3	Cytoplasm
Q9QYS9	Protein quaking OS=Mus musculus OX=10090 GN=Qki	Qki	37.67	10.6	3	3	Cytoplasm
Q9CQL1	Protein mago nashi homolog 2 OS=Mus musculus OX=10090 GN=Magohb	Magohb	17.091	5.5	1	1	Cytoplasm
Q8K3C3	Protein LZIC OS=Mus musculus OX=10090 GN=Lzic	Lzic	21.536	5.3	1	1	Cytoplasm
Q80WJ7	Protein LYRIC OS=Mus musculus OX=10090 GN=Mtdh	Mtdh	63.845	1.6	1	1	Cytoplasm
O88952	Protein lin-7 homolog C OS=Mus musculus OX=10090 GN=Lin7c	Lin7c	21.834	10.7	2	2	Cytoplasm
Q9JJ28	Protein flightless-1 homolog OS=Mus musculus OX=10090 GN=Flii	Flii	144.8	0.8	1	1	Cytoplasm
O70566	Protein diaphanous homolog 2 OS=Mus musculus OX=10090 GN=Diaph2	Diaph2	124.87	0.7	1	1	Cytoplasm
Q8BN57	Protein C3orf33 homolog OS=Mus musculus OX=10090	---	33.667	12.9	3	3	Cytoplasm
O35127	Protein C10 OS=Mus musculus OX=10090 GN=Grcc10	Grcc10	13.194	7.1	1	1	Cytoplasm
Q91VR8	Protein BRICK1 OS=Mus musculus OX=10090 GN=Brk1	Brk1	8.7608	12	1	1	Cytoplasm
Q9JIF0	Protein arginine N-methyltransferase 1 OS=Mus musculus OX=10090 GN=Prmt1	Prmt1	42.435	2.2	1	1	Cytoplasm
P70195	Proteasome subunit beta type-7 OS=Mus musculus OX=10090 GN=Psmb7	Psmb7	29.891	14.8	4	4	Cytoplasm
Q9R1P1	Proteasome subunit beta type-3 OS=Mus musculus OX=10090 GN=Psmb3	Psmb3	22.965	11.2	3	3	Cytoplasm
Q9R1P3	Proteasome subunit beta type-2 OS=Mus musculus OX=10090 GN=Psmb2	Psmb2	22.906	8.5	2	2	Cytoplasm
O70435	Proteasome subunit alpha type-3 OS=Mus musculus OX=10090 GN=Psma3	Psma3	28.405	25.1	7	7	Cytoplasm
P49722	Proteasome subunit alpha type-2 OS=Mus musculus OX=10090 GN=Psma2	Psma2	25.926	7.7	2	2	Cytoplasm
Q5SSW2	Proteasome activator complex subunit 4 OS=Mus musculus OX=10090 GN=Psme4	Psme4	211.19	1.2	2	2	Cytoplasm
P97372	Proteasome activator complex subunit 2 OS=Mus musculus OX=10090 GN=Psme2	Psme2	27.057	10.5	3	3	Cytoplasm
Q9D820	Prolyl-tRNA synthetase associated domain-containing protein 1 OS=Mus musculus OX=10090 GN=Prorsd1	Prorsd1	18.862	5.3	1	1	Cytoplasm
P17918	Proliferating cell nuclear antigen OS=Mus musculus OX=10090 GN=Pcna	Pcna	28.785	5	1	1	Cytoplasm
P56812	Programmed cell death protein 5 OS=Mus musculus OX=10090 GN=Pdcd5	Pdcd5	14.275	24.6	3	3	Cytoplasm
Q9WU78	Programmed cell death 6-interacting protein OS=Mus musculus OX=10090 GN=Pdcd6ip	Pdcd6ip	96.023	18.4	18	18	Cytoplasm
Q99PV0	Pre-mRNA-processing-splicing factor 8 OS=Mus musculus OX=10090 GN=Prpf8	Prpf8	273.61	1.2	3	3	Cytoplasm
Q03958	Prefoldin subunit 6 OS=Mus musculus OX=10090 GN=Pfdn6	Pfdn6	14.454	15.7	2	2	Cytoplasm
P61759	Prefoldin subunit 3 OS=Mus musculus OX=10090 GN=Vbp1	Vbp1	22.435	10.7	2	2	Cytoplasm
Q9CWM4	Prefoldin subunit 1 OS=Mus musculus OX=10090 GN=Pfdn1	Pfdn1	14.254	9	1	1	Cytoplasm
P22907	Porphobilinogen deaminase OS=Mus musculus OX=10090 GN=Hmbs	Hmbs	39.344	6.4	3	3	Cytoplasm
P57724	Poly(rC)-binding protein 4 OS=Mus musculus OX=10090 GN=Pcbp4	Pcbp4	41.398	4.7	2	1	Cytoplasm
Q99K51	Plastin-3 OS=Mus musculus OX=10090 GN=Pls3	Pls3	70.741	17.1	11	9	Cytoplasm
Q61233	Plastin-2 OS=Mus musculus OX=10090 GN=Lcp1	Lcp1	70.148	10.7	6	4	Cytoplasm
Q7TSH2	Phosphorylase b kinase regulatory subunit beta OS=Mus musculus OX=10090 GN=Phkb	Phkb	123.89	2.4	3	3	Cytoplasm
Q9Z2M7	Phosphomannomutase 2 OS=Mus musculus OX=10090 GN=Pmm2	Pmm2	27.656	11.6	3	3	Cytoplasm
P58196	Phospholipid scramblase 4 OS=Mus musculus OX=10090 GN=Plscr4	Plscr4	36.579	5.2	2	2	Cytoplasm
Q9JJ00	Phospholipid scramblase 1 OS=Mus musculus OX=10090 GN=Plscr1	Plscr1	35.914	5.2	2	2	Cytoplasm
O70250	Phosphoglycerate mutase 2 OS=Mus musculus OX=10090 GN=Pgam2	Pgam2	28.827	41.5	13	10	Cytoplasm
Q9DBJ1	Phosphoglycerate mutase 1 OS=Mus musculus OX=10090 GN=Pgam1	Pgam1	28.832	27.2	6	3	Cytoplasm
P09411	Phosphoglycerate kinase 1 OS=Mus musculus OX=10090 GN=Pgk1	Pgk1	44.55	46	20	20	Cytoplasm
Q7TSV4	Phosphoglucomutase-2 OS=Mus musculus OX=10090 GN=Pgm2	Pgm2	68.747	3.4	2	2	Cytoplasm
Q9D0F9	Phosphoglucomutase-1 OS=Mus musculus OX=10090 GN=Pgm1	Pgm1	61.417	34.3	19	19	Cytoplasm
Q8R2H9	Phosphoethanolamine/phosphocholine phosphatase OS=Mus musculus OX=10090 GN=Phospho1	Phospho1	29.911	4.1	1	1	Cytoplasm
P53811	Phosphatidylinositol transfer protein beta isoform OS=Mus musculus OX=10090 GN=Pitpnb	Pitpnb	31.487	18.8	5	4	Cytoplasm
P53810	Phosphatidylinositol transfer protein alpha isoform OS=Mus musculus OX=10090 GN=Pitpna	Pitpna	31.893	25.8	8	7	Cytoplasm
Q9WUA2	Phenylalanine--tRNA ligase beta subunit OS=Mus musculus OX=10090 GN=Farsb	Farsb	65.696	5.3	3	3	Cytoplasm
Q99P30	Peroxisomal coenzyme A diphosphatase NUDT7 OS=Mus musculus OX=10090 GN=Nudt7	Nudt7	26.856	4.7	1	1	Cytoplasm
Q62446	Peptidyl-prolyl cis-trans isomerase FKBP3 OS=Mus musculus OX=10090 GN=Fkbp3	Fkbp3	25.147	17.4	5	5	Cytoplasm
P26883	Peptidyl-prolyl cis-trans isomerase FKBP1A OS=Mus musculus OX=10090 GN=Fkbp1a	Fkbp1a	11.922	25	2	2	Cytoplasm
P17742	Peptidyl-prolyl cis-trans isomerase A OS=Mus musculus OX=10090 GN=Ppia	Ppia	17.971	31.7	6	6	Cytoplasm
A3KG59	Peptidase M20 domain-containing protein 2 OS=Mus musculus OX=10090 GN=Pm20d2	Pm20d2	46.481	7.9	3	3	Cytoplasm
P70261	Paladin OS=Mus musculus OX=10090 GN=Pald1	Pald1	96.739	1.5	1	1	Cytoplasm
B9EJ86	Oxysterol-binding protein-related protein 8 OS=Mus musculus OX=10090 GN=Osbpl8	Osbpl8	101.27	1.2	1	1	Cytoplasm
Q3B7Z2	Oxysterol-binding protein 1 OS=Mus musculus OX=10090 GN=Osbp	Osbp	88.796	12.8	10	10	Cytoplasm
Q9Z2G9	Oxidoreductase HTATIP2 OS=Mus musculus OX=10090 GN=Htatip2	Htatip2	26.87	27.3	7	7	Cytoplasm
Q8K3K8	Optineurin OS=Mus musculus OX=10090 GN=Optn	Optn	67.017	3.1	2	2	Cytoplasm
Q6P6M7	O-phosphoseryl-tRNA(Sec) selenium transferase OS=Mus musculus OX=10090 GN=Sepsecs	Sepsecs	55.325	1.4	1	1	Cytoplasm
Q9CZ30	Obg-like ATPase 1 OS=Mus musculus OX=10090 GN=Ola1	Ola1	44.729	15.7	6	6	Cytoplasm
Q78ZA7	Nucleosome assembly protein 1-like 4 OS=Mus musculus OX=10090 GN=Nap1l4	Nap1l4	42.679	12.3	5	5	Cytoplasm
P60670	Nuclear protein localization protein 4 homolog OS=Mus musculus OX=10090 GN=Nploc4	Nploc4	68.016	5.6	3	3	Cytoplasm
O35685	Nuclear migration protein nudC OS=Mus musculus OX=10090 GN=Nudc	Nudc	38.358	18.1	5	5	Cytoplasm
Q8R5A0	N-lysine methyltransferase SMYD2 OS=Mus musculus OX=10090 GN=Smyd2	Smyd2	49.566	2.5	1	1	Cytoplasm
Q8R1F1	Niban-like protein 1 OS=Mus musculus OX=10090 GN=Fam129b	Fam129b	84.818	2.1	2	2	Cytoplasm
Q7TPW1	Nexilin OS=Mus musculus OX=10090 GN=Nexn	Nexn	72.107	4.6	3	3	Cytoplasm
P06837	Neuromodulin OS=Mus musculus OX=10090 GN=Gap43	Gap43	23.632	10.1	2	2	Cytoplasm
Q9CY34	NEDD8-conjugating enzyme UBE2F OS=Mus musculus OX=10090 GN=Ube2f	Ube2f	21.11	12.4	2	2	Cytoplasm
P61082	NEDD8-conjugating enzyme Ubc12 OS=Mus musculus OX=10090 GN=Ube2m	Ube2m	20.9	16.4	3	3	Cytoplasm
Q8VBW6	NEDD8-activating enzyme E1 regulatory subunit OS=Mus musculus OX=10090 GN=Nae1	Nae1	60.273	2.8	1	1	Cytoplasm
Q8C878	NEDD8-activating enzyme E1 catalytic subunit OS=Mus musculus OX=10090 GN=Uba3	Uba3	51.737	2.6	1	1	Cytoplasm
Q0II04	Nebulette OS=Mus musculus OX=10090 GN=Nebl	Nebl	52.2	30.3	13	13	Cytoplasm
Q6PGB6	N-alpha-acetyltransferase 50 OS=Mus musculus OX=10090 GN=Naa50	Naa50	19.414	10.7	2	2	Cytoplasm
Q64669	NAD(P)H dehydrogenase [quinone] 1 OS=Mus musculus OX=10090 GN=Nqo1	Nqo1	30.959	29.9	9	9	Cytoplasm
Q9JJW5	Myozenin-2 OS=Mus musculus OX=10090 GN=Myoz2	Myoz2	29.761	27.3	8	8	Cytoplasm
Q9Z2C5	Myotubularin OS=Mus musculus OX=10090 GN=Mtm1	Mtm1	69.558	6.6	4	4	Cytoplasm
Q9JIF9	Myotilin OS=Mus musculus OX=10090 GN=Myot	Myot	55.316	2	1	1	Cytoplasm
Q91Z83	Myosin-7 OS=Mus musculus OX=10090 GN=Myh7	Myh7	222.88	32.6	68	7	Cytoplasm
Q61879	Myosin-10 OS=Mus musculus OX=10090 GN=Myh10	Myh10	228.99	6.2	13	5	Cytoplasm
Q60605	Myosin light polypeptide 6 OS=Mus musculus OX=10090 GN=Myl6	Myl6	16.93	30.5	4	4	Cytoplasm
P09542	Myosin light chain 3 OS=Mus musculus OX=10090 GN=Myl3	Myl3	22.421	73	14	10	Cytoplasm
P04247	Myoglobin OS=Mus musculus OX=10090 GN=Mb	Mb	17.069	55.2	9	9	Cytoplasm
Q9DCL9	Multifunctional protein ADE2 OS=Mus musculus OX=10090 GN=Paics	Paics	47.006	13.9	7	7	Cytoplasm
O35678	Monoglyceride lipase OS=Mus musculus OX=10090 GN=Mgll	Mgll	33.387	24.8	8	8	Cytoplasm
P26041	Moesin OS=Mus musculus OX=10090 GN=Msn	Msn	67.766	33.1	25	18	Cytoplasm
Q6PEB6	MOB-like protein phocein OS=Mus musculus OX=10090 GN=Mob4	Mob4	26.032	8	2	2	Cytoplasm
Q9CQ86	Migration and invasion enhancer 1 OS=Mus musculus OX=10090 GN=Mien1	Mien1	12.295	16.5	2	2	Cytoplasm
Q6PER3	Microtubule-associated protein RP/EB family member 3 OS=Mus musculus OX=10090 GN=Mapre3	Mapre3	31.966	9.3	3	1	Cytoplasm
Q61166	Microtubule-associated protein RP/EB family member 1 OS=Mus musculus OX=10090 GN=Mapre1	Mapre1	30.016	7.1	2	1	Cytoplasm
Q9QXZ0	Microtubule-actin cross-linking factor 1 OS=Mus musculus OX=10090 GN=Macf1	Macf1	831.87	0.6	4	4	Cytoplasm
Q9WVQ5	Methylthioribulose-1-phosphate dehydratase OS=Mus musculus OX=10090 GN=Apip	Apip	26.949	9.1	2	2	Cytoplasm
O08663	Methionine aminopeptidase 2 OS=Mus musculus OX=10090 GN=Metap2	Metap2	52.921	7.7	3	3	Cytoplasm
P17563	Methanethiol oxidase OS=Mus musculus OX=10090 GN=Selenbp1	Selenbp1	52.513	29.2	11	11	Cytoplasm
Q80UU9	Membrane-associated progesterone receptor component 2 OS=Mus musculus OX=10090 GN=Pgrmc2	Pgrmc2	23.334	26.3	5	4	Cytoplasm
O35954	Membrane-associated phosphatidylinositol transfer protein 1 OS=Mus musculus OX=10090 GN=Pitpnm1	Pitpnm1	134.94	0.7	1	1	Cytoplasm
Q9DB27	Malignant T-cell-amplified sequence 1 OS=Mus musculus OX=10090 GN=Mcts1	Mcts1	20.555	12.2	2	2	Cytoplasm
Q9EQK5	Major vault protein OS=Mus musculus OX=10090 GN=Mvp	Mvp	95.923	9.8	8	8	Cytoplasm
Q9JLB0	MAGUK p55 subfamily member 6 OS=Mus musculus OX=10090 GN=Mpp6	Mpp6	62.63	5.8	3	3	Cytoplasm
Q9D967	Magnesium-dependent phosphatase 1 OS=Mus musculus OX=10090 GN=Mdp1	Mdp1	18.582	17.7	2	2	Cytoplasm
Q3UN90	LYR motif-containing protein 9 OS=Mus musculus OX=10090 GN=Lyrm9	Lyrm9	9.3096	14.1	1	1	Cytoplasm
Q9D358	Low molecular weight phosphotyrosine protein phosphatase OS=Mus musculus OX=10090 GN=Acp1	Acp1	18.192	7	1	1	Cytoplasm
Q8BVA5	Lipid droplet-associated hydrolase OS=Mus musculus OX=10090 GN=Ldah	Ldah	37.374	11.3	4	4	Cytoplasm
P24527	Leukotriene A-4 hydrolase OS=Mus musculus OX=10090 GN=Lta4h	Lta4h	69.05	21.4	12	12	Cytoplasm
Q9D154	Leukocyte elastase inhibitor A OS=Mus musculus OX=10090 GN=Serpinb1a	Serpinb1a	42.574	2.9	1	1	Cytoplasm
Q8C129	Leucyl-cystinyl aminopeptidase OS=Mus musculus OX=10090 GN=Lnpep	Lnpep	117.3	15	14	14	Cytoplasm
Q3UQS2	Leucine-rich single-pass membrane protein 1 OS=Mus musculus OX=10090 GN=Lsmem1	Lsmem1	14.186	28.1	4	4	Cytoplasm
Q9D1G5	Leucine-rich repeat-containing protein 57 OS=Mus musculus OX=10090 GN=Lrrc57	Lrrc57	26.76	21.3	5	5	Cytoplasm
Q505F5	Leucine-rich repeat-containing protein 47 OS=Mus musculus OX=10090 GN=Lrrc47	Lrrc47	63.589	4.1	2	2	Cytoplasm
Q80VQ1	Leucine-rich repeat-containing protein 1 OS=Mus musculus OX=10090 GN=Lrrc1	Lrrc1	59.411	4.6	2	2	Cytoplasm
Q9JHQ5	Leucine zipper transcription factor-like protein 1 OS=Mus musculus OX=10090 GN=Lztfl1	Lztfl1	34.773	5	1	1	Cytoplasm
O89112	LanC-like protein 1 OS=Mus musculus OX=10090 GN=Lancl1	Lancl1	45.341	3	1	1	Cytoplasm
Q9CPU0	Lactoylglutathione lyase OS=Mus musculus OX=10090 GN=Glo1	Glo1	20.809	9.8	3	3	Cytoplasm
O88447	Kinesin light chain 1 OS=Mus musculus OX=10090 GN=Klc1	Klc1	61.449	5.2	3	2	Cytoplasm
A2AUC9	Kelch-like protein 41 OS=Mus musculus OX=10090 GN=Klhl41	Klhl41	68.189	11.6	7	7	Cytoplasm
Q9CR30	Josephin-2 OS=Mus musculus OX=10090 GN=Josd2	Josd2	20.776	6.4	1	1	Cytoplasm
Q9CX00	IST1 homolog OS=Mus musculus OX=10090 GN=Ist1	Ist1	39.468	16.9	7	7	Cytoplasm
Q91V64	Isochorismatase domain-containing protein 1 OS=Mus musculus OX=10090 GN=Isoc1	Isoc1	32.032	3.7	1	1	Cytoplasm
O55222	Integrin-linked protein kinase OS=Mus musculus OX=10090 GN=Ilk	Ilk	51.373	8.4	4	4	Cytoplasm
O89051	Integral membrane protein 2B OS=Mus musculus OX=10090 GN=Itm2b	Itm2b	30.26	25.2	5	5	Cytoplasm
Q8C5L6	Inositol polyphosphate 5-phosphatase K OS=Mus musculus OX=10090 GN=Inpp5k	Inpp5k	54.158	2.1	1	1	Cytoplasm
P24547	Inosine-5'-monophosphate dehydrogenase 2 OS=Mus musculus OX=10090 GN=Impdh2	Impdh2	55.814	6	3	3	Cytoplasm
Q9D892	Inosine triphosphate pyrophosphatase OS=Mus musculus OX=10090 GN=Itpa	Itpa	21.897	5.6	1	1	Cytoplasm
Q9D819	Inorganic pyrophosphatase OS=Mus musculus OX=10090 GN=Ppa1	Ppa1	32.667	9.3	2	2	Cytoplasm
Q9EPL8	Importin-7 OS=Mus musculus OX=10090 GN=Ipo7	Ipo7	119.49	2	2	2	Cytoplasm
Q8BKC5	Importin-5 OS=Mus musculus OX=10090 GN=Ipo5	Ipo5	123.59	5.6	6	6	Cytoplasm
P70168	Importin subunit beta-1 OS=Mus musculus OX=10090 GN=Kpnb1	Kpnb1	97.183	9.2	8	8	Cytoplasm
O35344	Importin subunit alpha-4 OS=Mus musculus OX=10090 GN=Kpna3	Kpna3	57.772	2.9	2	2	Cytoplasm
Q61249	Immunoglobulin-binding protein 1 OS=Mus musculus OX=10090 GN=Igbp1	Igbp1	38.97	2.6	1	1	Cytoplasm
P01800	Ig heavy chain V-III region T957 OS=Mus musculus OX=10090	---	12.732	14.2	1	1	Cytoplasm
P06330	Ig heavy chain V region AC38 205.12 OS=Mus musculus OX=10090	---	12.934	20.3	2	2	Cytoplasm
P01867	Ig gamma-2B chain C region OS=Mus musculus OX=10090 GN=Igh-3	Igh-3	44.259	8.2	3	3	Cytoplasm
P01864	Ig gamma-2A chain C region secreted form OS=Mus musculus OX=10090	---	36.595	9.6	2	2	Cytoplasm
P00493	Hypoxanthine-guanine phosphoribosyltransferase OS=Mus musculus OX=10090 GN=Hprt1	Hprt1	24.57	11	2	2	Cytoplasm
Q61081	Hsp90 co-chaperone Cdc37 OS=Mus musculus OX=10090 GN=Cdc37	Cdc37	44.593	7.9	3	3	Cytoplasm
Q9Z2Y3	Homer protein homolog 1 OS=Mus musculus OX=10090 GN=Homer1	Homer1	41.412	4.6	2	2	Cytoplasm
P97443	Histone-lysine N-methyltransferase Smyd1 OS=Mus musculus OX=10090 GN=Smyd1	Smyd1	56.495	16.5	9	9	Cytoplasm
Q9CPS6	Histidine triad nucleotide-binding protein 3 OS=Mus musculus OX=10090 GN=Hint3	Hint3	18.787	10.9	2	2	Cytoplasm
P70349	Histidine triad nucleotide-binding protein 1 OS=Mus musculus OX=10090 GN=Hint1	Hint1	13.777	16.7	2	2	Cytoplasm
Q91VF2	Histamine N-methyltransferase OS=Mus musculus OX=10090 GN=Hnmt	Hnmt	33.664	6.1	2	2	Cytoplasm
P62748	Hippocalcin-like protein 1 OS=Mus musculus OX=10090 GN=Hpcal1	Hpcal1	22.338	24.4	5	5	Cytoplasm
Q9D0E1	Heterogeneous nuclear ribonucleoprotein M OS=Mus musculus OX=10090 GN=Hnrnpm	Hnrnpm	77.648	10.7	6	6	Cytoplasm
P02088	Hemoglobin subunit beta-1 OS=Mus musculus OX=10090 GN=Hbb-b1	Hbb-b1	15.84	59.2	7	6	Cytoplasm
P01942	Hemoglobin subunit alpha OS=Mus musculus OX=10090 GN=Hba	Hba	15.085	47.9	7	5	Cytoplasm
O70252	Heme oxygenase 2 OS=Mus musculus OX=10090 GN=Hmox2	Hmox2	35.738	18.4	6	6	Cytoplasm
Q69ZS7	HBS1-like protein OS=Mus musculus OX=10090 GN=Hbs1l	Hbs1l	75.1	1.9	1	1	Cytoplasm
Q8CFB4	Guanylate-binding protein 5 OS=Mus musculus OX=10090 GN=Gbp5	Gbp5	66.929	2.9	2	2	Cytoplasm
Q9Z0E6	Guanylate-binding protein 2 OS=Mus musculus OX=10090 GN=Gbp2	Gbp2	66.739	5.3	3	3	Cytoplasm
Q64520	Guanylate kinase OS=Mus musculus OX=10090 GN=Guk1	Guk1	21.918	12.6	2	2	Cytoplasm
O54865	Guanylate cyclase soluble subunit beta-1 OS=Mus musculus OX=10090 GN=Gucy1b1	Gucy1b1	70.597	3.4	2	2	Cytoplasm
Q60631	Growth factor receptor-bound protein 2 OS=Mus musculus OX=10090 GN=Grb2	Grb2	25.238	9.2	2	2	Cytoplasm
Q9CYL5	Golgi-associated plant pathogenesis-related protein 1 OS=Mus musculus OX=10090 GN=Glipr2	Glipr2	17.09	13.6	2	2	Cytoplasm
Q9D1H7	Golgi to ER traffic protein 4 homolog OS=Mus musculus OX=10090 GN=Get4	Get4	36.525	3.7	1	1	Cytoplasm
Q9DCZ1	GMP reductase 1 OS=Mus musculus OX=10090 GN=Gmpr	Gmpr	37.482	9	3	3	Cytoplasm
O70310	Glycylpeptide N-tetradecanoyltransferase 1 OS=Mus musculus OX=10090 GN=Nmt1	Nmt1	56.888	7.5	3	3	Cytoplasm
Q8C0L9	Glycerophosphocholine phosphodiesterase GPCPD1 OS=Mus musculus OX=10090 GN=Gpcpd1	Gpcpd1	76.578	5.2	4	4	Cytoplasm
Q8CHP8	Glycerol-3-phosphate phosphatase OS=Mus musculus OX=10090 GN=Pgp	Pgp	34.54	15.6	4	4	Cytoplasm
Q3ULJ0	Glycerol-3-phosphate dehydrogenase 1-like protein OS=Mus musculus OX=10090 GN=Gpd1l	Gpd1l	38.225	21.9	8	8	Cytoplasm
P51855	Glutathione synthetase OS=Mus musculus OX=10090 GN=Gss	Gss	52.246	5.1	3	3	Cytoplasm
Q80W21	Glutathione S-transferase Mu 7 OS=Mus musculus OX=10090 GN=Gstm7	Gstm7	25.709	38.1	8	3	Cytoplasm
P48774	Glutathione S-transferase Mu 5 OS=Mus musculus OX=10090 GN=Gstm5	Gstm5	26.635	24.1	6	5	Cytoplasm
P15626	Glutathione S-transferase Mu 2 OS=Mus musculus OX=10090 GN=Gstm2	Gstm2	25.716	48.2	12	6	Cytoplasm
P10649	Glutathione S-transferase Mu 1 OS=Mus musculus OX=10090 GN=Gstm1	Gstm1	25.97	41.7	10	7	Cytoplasm
Q9CQM9	Glutaredoxin-3 OS=Mus musculus OX=10090 GN=Glrx3	Glrx3	37.778	12.2	4	4	Cytoplasm
Q8BML9	Glutamine--tRNA ligase OS=Mus musculus OX=10090 GN=Qars	Qars	87.676	12	9	9	Cytoplasm
P06745	Glucose-6-phosphate isomerase OS=Mus musculus OX=10090 GN=Gpi	Gpi	62.766	26.3	15	10	Cytoplasm
Q00612	Glucose-6-phosphate 1-dehydrogenase X OS=Mus musculus OX=10090 GN=G6pdx	G6pdx	59.262	7.2	4	4	Cytoplasm
Q9CQI3	Glia maturation factor beta OS=Mus musculus OX=10090 GN=Gmfb	Gmfb	16.723	7.7	1	1	Cytoplasm
Q9Z1Z0	General vesicular transport factor p115 OS=Mus musculus OX=10090 GN=Uso1	Uso1	106.98	8.3	8	8	Cytoplasm
Q8VE19	GATOR complex protein MIOS OS=Mus musculus OX=10090 GN=Mios	Mios	98.334	1.6	1	1	Cytoplasm
Q9Z0F7	Gamma-synuclein OS=Mus musculus OX=10090 GN=Sncg	Sncg	13.159	25.2	3	3	Cytoplasm
Q9JL15	Galectin-8 OS=Mus musculus OX=10090 GN=Lgals8	Lgals8	36.161	3.2	1	1	Cytoplasm
Q8VDC1	FYVE and coiled-coil domain-containing protein 1 OS=Mus musculus OX=10090 GN=Fyco1	Fyco1	162.33	9.5	12	12	Cytoplasm
Q9ER35	Fructosamine-3-kinase OS=Mus musculus OX=10090 GN=Fn3k	Fn3k	35.032	9.7	3	3	Cytoplasm
P70213	Friend virus susceptibility protein 1 OS=Mus musculus OX=10090 GN=Fv1	Fv1	51.996	1.7	1	1	Cytoplasm
Q60634	Flotillin-2 OS=Mus musculus OX=10090 GN=Flot2	Flot2	47.037	33.4	13	13	Cytoplasm
O08917	Flotillin-1 OS=Mus musculus OX=10090 GN=Flot1	Flot1	47.513	30.8	11	11	Cytoplasm
Q8VHX6	Filamin-C OS=Mus musculus OX=10090 GN=Flnc	Flnc	291.12	15.5	38	33	Cytoplasm
Q9CZV8	F-box/LRR-repeat protein 20 OS=Mus musculus OX=10090 GN=Fbxl20	Fbxl20	48.396	3.4	2	2	Cytoplasm
Q3U0V1	Far upstream element-binding protein 2 OS=Mus musculus OX=10090 GN=Khsrp	Khsrp	76.775	5.7	4	3	Cytoplasm
Q91WJ8	Far upstream element-binding protein 1 OS=Mus musculus OX=10090 GN=Fubp1	Fubp1	68.539	5.1	3	2	Cytoplasm
P47754	F-actin-capping protein subunit alpha-2 OS=Mus musculus OX=10090 GN=Capza2	Capza2	32.967	17.1	4	4	Cytoplasm
P26040	Ezrin OS=Mus musculus OX=10090 GN=Ezr	Ezr	69.406	26.1	18	11	Cytoplasm
Q3TZZ7	Extended synaptotagmin-2 OS=Mus musculus OX=10090 GN=Esyt2	Esyt2	94.138	5.1	4	4	Cytoplasm
Q3U7R1	Extended synaptotagmin-1 OS=Mus musculus OX=10090 GN=Esyt1	Esyt1	121.55	6.8	7	7	Cytoplasm
Q9ERK4	Exportin-2 OS=Mus musculus OX=10090 GN=Cse1l	Cse1l	110.45	3.5	3	3	Cytoplasm
Q6P5F9	Exportin-1 OS=Mus musculus OX=10090 GN=Xpo1	Xpo1	123.09	4.1	5	5	Cytoplasm
O35382	Exocyst complex component 4 OS=Mus musculus OX=10090 GN=Exoc4	Exoc4	110.54	4.4	4	4	Cytoplasm
Q6KAR6	Exocyst complex component 3 OS=Mus musculus OX=10090 GN=Exoc3	Exoc3	86.454	4.2	3	3	Cytoplasm
Q05D44	Eukaryotic translation initiation factor 5B OS=Mus musculus OX=10090 GN=Eif5b	Eif5b	137.61	0.7	1	1	Cytoplasm
P63242	Eukaryotic translation initiation factor 5A-1 OS=Mus musculus OX=10090 GN=Eif5a	Eif5a	16.832	17.5	4	4	Cytoplasm
P63073	Eukaryotic translation initiation factor 4E OS=Mus musculus OX=10090 GN=Eif4e	Eif4e	25.053	8.8	2	2	Cytoplasm
Q62448	Eukaryotic translation initiation factor 4 gamma 2 OS=Mus musculus OX=10090 GN=Eif4g2	Eif4g2	102.1	7.1	7	7	Cytoplasm
Q99JX4	Eukaryotic translation initiation factor 3 subunit M OS=Mus musculus OX=10090 GN=Eif3m	Eif3m	42.516	2.4	1	1	Cytoplasm
Q8QZY1	Eukaryotic translation initiation factor 3 subunit L OS=Mus musculus OX=10090 GN=Eif3l	Eif3l	66.612	8.9	5	5	Cytoplasm
Q9DBZ5	Eukaryotic translation initiation factor 3 subunit K OS=Mus musculus OX=10090 GN=Eif3k	Eif3k	25.086	5	1	1	Cytoplasm
Q3UGC7	Eukaryotic translation initiation factor 3 subunit J-A OS=Mus musculus OX=10090 GN=Eif3j1	Eif3j1	29.343	13	3	3	Cytoplasm
Q9QZD9	Eukaryotic translation initiation factor 3 subunit I OS=Mus musculus OX=10090 GN=Eif3i	Eif3i	36.46	13.8	4	4	Cytoplasm
Q91WK2	Eukaryotic translation initiation factor 3 subunit H OS=Mus musculus OX=10090 GN=Eif3h	Eif3h	39.832	19	7	7	Cytoplasm
P60229	Eukaryotic translation initiation factor 3 subunit E OS=Mus musculus OX=10090 GN=Eif3e	Eif3e	52.22	5.8	3	3	Cytoplasm
O70194	Eukaryotic translation initiation factor 3 subunit D OS=Mus musculus OX=10090 GN=Eif3d	Eif3d	63.988	1.6	1	1	Cytoplasm
Q8R1B4	Eukaryotic translation initiation factor 3 subunit C OS=Mus musculus OX=10090 GN=Eif3c	Eif3c	105.53	9.8	10	10	Cytoplasm
Q8BJW6	Eukaryotic translation initiation factor 2A OS=Mus musculus OX=10090 GN=Eif2a	Eif2a	64.403	5.3	3	3	Cytoplasm
Q6ZWX6	Eukaryotic translation initiation factor 2 subunit 1 OS=Mus musculus OX=10090 GN=Eif2s1	Eif2s1	36.108	11.7	4	4	Cytoplasm
P48024	Eukaryotic translation initiation factor 1 OS=Mus musculus OX=10090 GN=Eif1	Eif1	12.746	29.2	2	2	Cytoplasm
Q8BWY3	Eukaryotic peptide chain release factor subunit 1 OS=Mus musculus OX=10090 GN=Etf1	Etf1	49.03	4.3	3	3	Cytoplasm
Q9D9V3	Ethylmalonyl-CoA decarboxylase OS=Mus musculus OX=10090 GN=Echdc1	Echdc1	35.467	14.9	4	4	Cytoplasm
Q922E4	Ethanolamine-phosphate cytidylyltransferase OS=Mus musculus OX=10090 GN=Pcyt2	Pcyt2	45.234	5	2	2	Cytoplasm
Q9CZX9	ER membrane protein complex subunit 4 OS=Mus musculus OX=10090 GN=Emc4	Emc4	20.116	8.7	1	1	Cytoplasm
O70258	Epsilon-sarcoglycan OS=Mus musculus OX=10090 GN=Sgce	Sgce	49.735	4.6	2	2	Cytoplasm
P84089	Enhancer of rudimentary homolog OS=Mus musculus OX=10090 GN=Erh	Erh	12.259	25	3	3	Cytoplasm
Q8BPU7	Engulfment and cell motility protein 1 OS=Mus musculus OX=10090 GN=Elmo1	Elmo1	83.935	1.1	1	1	Cytoplasm
Q8R3V5	Endophilin-B2 OS=Mus musculus OX=10090 GN=Sh3glb2	Sh3glb2	44.503	11	5	5	Cytoplasm
P62869	Elongin-B OS=Mus musculus OX=10090 GN=Elob	Elob	13.17	33.9	4	4	Cytoplasm
Q8C0D5	Elongation factor-like GTPase 1 OS=Mus musculus OX=10090 GN=Efl1	Efl1	125.78	2.1	2	2	Cytoplasm
P58252	Elongation factor 2 OS=Mus musculus OX=10090 GN=Eef2	Eef2	95.313	29.1	24	23	Cytoplasm
Q9D8N0	Elongation factor 1-gamma OS=Mus musculus OX=10090 GN=Eef1g	Eef1g	50.06	15.8	8	8	Cytoplasm
P57776	Elongation factor 1-delta OS=Mus musculus OX=10090 GN=Eef1d	Eef1d	31.293	27	7	6	Cytoplasm
P62631	Elongation factor 1-alpha 2 OS=Mus musculus OX=10090 GN=Eef1a2	Eef1a2	50.454	24.6	13	7	Cytoplasm
P10126	Elongation factor 1-alpha 1 OS=Mus musculus OX=10090 GN=Eef1a1	Eef1a1	50.113	24.7	13	7	Cytoplasm
Q8BGF6	ELMO domain-containing protein 2 OS=Mus musculus OX=10090 GN=Elmod2	Elmod2	34.747	6.5	2	2	Cytoplasm
Q9EQP2	EH domain-containing protein 4 OS=Mus musculus OX=10090 GN=Ehd4	Ehd4	61.48	34.9	18	14	Cytoplasm
Q9D8Y0	EF-hand domain-containing protein D2 OS=Mus musculus OX=10090 GN=Efhd2	Efhd2	26.791	4.2	1	1	Cytoplasm
P46935	E3 ubiquitin-protein ligase NEDD4 OS=Mus musculus OX=10090 GN=Nedd4	Nedd4	102.71	2.4	3	2	Cytoplasm
Q91ZU6	Dystonin OS=Mus musculus OX=10090 GN=Dst	Dst	834.21	1.1	7	7	Cytoplasm
Q9ESD7	Dysferlin OS=Mus musculus OX=10090 GN=Dysf	Dysf	237.91	15.4	30	29	Cytoplasm
P62627	Dynein light chain roadblock-type 1 OS=Mus musculus OX=10090 GN=Dynlrb1	Dynlrb1	10.99	12.5	1	1	Cytoplasm
Q8CBY8	Dynactin subunit 4 OS=Mus musculus OX=10090 GN=Dctn4	Dctn4	53.056	3.4	2	2	Cytoplasm
Q9Z0Y1	Dynactin subunit 3 OS=Mus musculus OX=10090 GN=Dctn3	Dctn3	20.978	9.1	2	2	Cytoplasm
Q99KJ8	Dynactin subunit 2 OS=Mus musculus OX=10090 GN=Dctn2	Dctn2	44.116	16.7	6	6	Cytoplasm
Q3U1J4	DNA damage-binding protein 1 OS=Mus musculus OX=10090 GN=Ddb1	Ddb1	126.85	11.5	13	13	Cytoplasm
Q99KK7	Dipeptidyl peptidase 3 OS=Mus musculus OX=10090 GN=Dpp3	Dpp3	82.897	5.7	5	5	Cytoplasm
Q62188	Dihydropyrimidinase-related protein 3 OS=Mus musculus OX=10090 GN=Dpysl3	Dpysl3	61.936	10	5	4	Cytoplasm
Q8C2K1	Differentially expressed in FDCP 6 OS=Mus musculus OX=10090 GN=Def6	Def6	73.453	1.4	1	1	Cytoplasm
Q9DCV3	Diacylglycerol O-acyltransferase 2 OS=Mus musculus OX=10090 GN=Dgat2	Dgat2	43.769	2.3	1	1	Cytoplasm
P32233	Developmentally-regulated GTP-binding protein 1 OS=Mus musculus OX=10090 GN=Drg1	Drg1	40.512	3	1	1	Cytoplasm
Q9CQJ6	Density-regulated protein OS=Mus musculus OX=10090 GN=Denr	Denr	22.166	4	1	1	Cytoplasm
Q91XC8	Death-associated protein 1 OS=Mus musculus OX=10090 GN=Dap	Dap	11.154	10.8	1	1	Cytoplasm
O35215	D-dopachrome decarboxylase OS=Mus musculus OX=10090 GN=Ddt	Ddt	13.077	33.1	3	3	Cytoplasm
Q8BZJ7	DCN1-like protein 2 OS=Mus musculus OX=10090 GN=Dcun1d2	Dcun1d2	30.068	9.7	3	3	Cytoplasm
Q3V1L4	Cytosolic purine 5'-nucleotidase OS=Mus musculus OX=10090 GN=Nt5c2	Nt5c2	64.808	3.9	2	2	Cytoplasm
Q9D1A2	Cytosolic non-specific dipeptidase OS=Mus musculus OX=10090 GN=Cndp2	Cndp2	52.767	9.7	4	4	Cytoplasm
Q91V12	Cytosolic acyl coenzyme A thioester hydrolase OS=Mus musculus OX=10090 GN=Acot7	Acot7	42.536	18.6	5	5	Cytoplasm
A3KFX0	Cytosolic 5'-nucleotidase 1A OS=Mus musculus OX=10090 GN=Nt5c1a	Nt5c1a	40.678	2.7	1	1	Cytoplasm
Q7TMB8	Cytoplasmic FMR1-interacting protein 1 OS=Mus musculus OX=10090 GN=Cyfip1	Cyfip1	145.24	0.7	1	1	Cytoplasm
Q6PDL0	Cytoplasmic dynein 1 light intermediate chain 2 OS=Mus musculus OX=10090 GN=Dync1li2	Dync1li2	54.218	9.1	3	3	Cytoplasm
Q8R1Q8	Cytoplasmic dynein 1 light intermediate chain 1 OS=Mus musculus OX=10090 GN=Dync1li1	Dync1li1	56.614	12	6	6	Cytoplasm
Q9JHU4	Cytoplasmic dynein 1 heavy chain 1 OS=Mus musculus OX=10090 GN=Dync1h1	Dync1h1	532.04	13.2	63	63	Cytoplasm
Q9QX11	Cytohesin-1 OS=Mus musculus OX=10090 GN=Cyth1	Cyth1	46.273	2.8	1	1	Cytoplasm
Q9CX80	Cytoglobin OS=Mus musculus OX=10090 GN=Cygb	Cygb	21.465	4.7	1	1	Cytoplasm
Q9D1P4	Cysteine and histidine-rich domain-containing protein 1 OS=Mus musculus OX=10090 GN=Chordc1	Chordc1	37.35	4.2	1	1	Cytoplasm
Q6ZQ38	Cullin-associated NEDD8-dissociated protein 1 OS=Mus musculus OX=10090 GN=Cand1	Cand1	136.33	3.1	4	4	Cytoplasm
Q9D5V5	Cullin-5 OS=Mus musculus OX=10090 GN=Cul5	Cul5	90.973	4.2	3	3	Cytoplasm
Q3TCH7	Cullin-4A OS=Mus musculus OX=10090 GN=Cul4a	Cul4a	87.752	6.5	5	5	Cytoplasm
P49300	C-type lectin domain family 10 member A OS=Mus musculus OX=10090 GN=Clec10a	Clec10a	34.595	5.6	2	2	Cytoplasm
P70698	CTP synthase 1 OS=Mus musculus OX=10090 GN=Ctps1	Ctps1	66.682	3.4	2	2	Cytoplasm
P07310	Creatine kinase M-type OS=Mus musculus OX=10090 GN=Ckm	Ckm	43.044	43.8	15	14	Cytoplasm
Q4KML4	Costars family protein ABRACL OS=Mus musculus OX=10090 GN=Abracl	Abracl	9.0303	11.1	1	1	Cytoplasm
Q9D8X1	Copper homeostasis protein cutC homolog OS=Mus musculus OX=10090 GN=Cutc	Cutc	29.003	4.4	1	1	Cytoplasm
Q9CZ04	COP9 signalosome complex subunit 7a OS=Mus musculus OX=10090 GN=Cops7a	Cops7a	30.224	4.4	1	1	Cytoplasm
O35864	COP9 signalosome complex subunit 5 OS=Mus musculus OX=10090 GN=Cops5	Cops5	37.548	5.7	2	2	Cytoplasm
O88544	COP9 signalosome complex subunit 4 OS=Mus musculus OX=10090 GN=Cops4	Cops4	46.284	10.1	4	4	Cytoplasm
O88543	COP9 signalosome complex subunit 3 OS=Mus musculus OX=10090 GN=Cops3	Cops3	47.832	4.3	2	2	Cytoplasm
Q8JZY2	COMM domain-containing protein 10 OS=Mus musculus OX=10090 GN=Commd10	Commd10	22.812	4	1	1	Cytoplasm
O08585	Clathrin light chain A OS=Mus musculus OX=10090 GN=Clta	Clta	25.604	6.8	2	2	Cytoplasm
Q8BXK9	Chloride intracellular channel protein 5 OS=Mus musculus OX=10090 GN=Clic5	Clic5	28.287	4.8	1	1	Cytoplasm
Q9CQ10	Charged multivesicular body protein 3 OS=Mus musculus OX=10090 GN=Chmp3	Chmp3	25.219	4	1	1	Cytoplasm
Q8BJF9	Charged multivesicular body protein 2b OS=Mus musculus OX=10090 GN=Chmp2b	Chmp2b	23.934	15.5	4	4	Cytoplasm
Q9DB34	Charged multivesicular body protein 2a OS=Mus musculus OX=10090 GN=Chmp2a	Chmp2a	25.134	18.5	5	5	Cytoplasm
P0C605	cGMP-dependent protein kinase 1 OS=Mus musculus OX=10090 GN=Prkg1	Prkg1	76.35	3.1	2	2	Cytoplasm
P60766	Cell division control protein 42 homolog OS=Mus musculus OX=10090 GN=Cdc42	Cdc42	21.258	22.5	4	3	Cytoplasm
Q99LM2	CDK5 regulatory subunit-associated protein 3 OS=Mus musculus OX=10090 GN=Cdk5rap3	Cdk5rap3	56.99	2.8	2	2	Cytoplasm
Q5M8N0	CB1 cannabinoid receptor-interacting protein 1 OS=Mus musculus OX=10090 GN=Cnrip1	Cnrip1	18.612	4.9	1	1	Cytoplasm
P51637	Caveolin-3 OS=Mus musculus OX=10090 GN=Cav3	Cav3	17.358	18.5	4	2	Cytoplasm
Q63918	Caveolae-associated protein 2 OS=Mus musculus OX=10090 GN=Cavin2	Cavin2	46.763	25.4	10	10	Cytoplasm
Q65CL1	Catenin alpha-3 OS=Mus musculus OX=10090 GN=Ctnna3	Ctnna3	99.802	5.8	5	4	Cytoplasm
Q8BK63	Casein kinase I isoform alpha OS=Mus musculus OX=10090 GN=Csnk1a1	Csnk1a1	38.914	7.1	3	3	Cytoplasm
[truncated: 1,056 more rows]
